# Supplementary material for: The evolutionary path of chemosensory and flagellar macromolecular machines in Campylobacterota
Source: PLoS Genet. 2022 Jul 14;18(7):e1010316. doi: 10.1371/journal.pgen.1010316 (PMC9321776; doi:10.1371/journal.pgen.1010316)
Supplement: S1 Table — (XLSX) [file pgen.1010316.s011.xlsx]

## Sheet: S1
S1 Table. F classes and corresponding chemosensory arrays visualized by Cyro-EM.
F class	Gene order	Auxilliary components	Characteristic proteins	Chemoreceptor types	Representative Species	Cyro-EM images	Distance from the inner membrane to the baseplate (nm)	EMDB ID	Notes	References
F1	-	C, D	N/A	44H	Thermotoga maritima		25	-	-	DOI: 10.1073/pnas.0905181106
F2	AW:RXY RB	X	CheW:CheR	-	Treponema denticola		-	EMD-11385 EMD-11381 EMD-11384 EMD-11386	F2 class has evolved to accommodate the high membrane curvature and asymmetry of spirochetes. F2 class has a variant CheW-CheR-like fusion protein and F2-CheA has an extended dimerization domain.	DOI: 10.1038/s41467-020-19628-6
F3	VAW; and dispersed cheY, cheZ, cheX	BR	CheA:REC, CheB (no REC)	40H, 28H	Helicobacter pylori		24	EMD-8460	In F3 class, cheY, cheZ, cheX are discrete in the genome and each has a highly conserved downstream gene that is not functionally related. These gene distribution patterns are new phylogenetic markers of F3 class.	DOI: 10.1128/jb.00695-16 DOI: 10.1073/pnas.1604693113
F4	B...R...WYA	N/A	HPT[2]:CheA	-	-	N/A		-
F5	AW...BR	N/A	CheA:[2-3]CheW (may have REC)	38H	Magnetospirillum magneticum		28	-	-	DOI: 10.1073/pnas.0905181106
F6	YZAB...WW VR	Z, V	N/A	-	Vibrio cholerae		25	-	The genome of V. cholerae encodes F6, F7, and F9 classes. The F6 class controls the flagellar rotation and the F6 array is transmembrane.	DOI: 10.1038/s41467-020-15736-5
F7	YAW...R...B	D	N/A	36H	Vibrio cholerae		38.4 ±1.9	-	The F7 array is associated with the membrane in V. cholerae.	DOI: 10.1038/s41467-020-15736-5
F8	N/A	D	N/A	34H	-	N/A	-	-	-	-
F9	MWB...RYA	N/A	MCP_signal:MCP_signal, CheW:CheW:CheW	44H	Vibrio cholerae		35	EMD-3398	The F9 array forms a double receptor layers stabilized by a two-signaling-domain-containing receptor, DosM. This array is purely cytoplasmic and very flat.	DOI: 10.1038/s41467-020-15736-5 DOI: 10.1073/pnas.1604693113
F10	YA...W...W...RB	N/A	N/A	-	-	N/A	-	-	-	-
F11	WAMRB	N/A	MCP (long, no TM)	-	-	N/A	-	-	-	-
F12	WAR...B	N/A	N/A	-	-	N/A	-	-	-	-
F13	YAWM...RB	N/A	MCP (long, no TM)	-	-	N/A	-	-	-	-
F14	MMYVWAY	N/A	N/A	40H	-	N/A	-	-	-	-
F15	WRYZAB...M	Z	N/A	40H	-	N/A	-	-	-	-
F16	OYYAWMR...RB	N/A	N/A	-	-	N/A	-	-	-	-
F17	RYYAW:ZB	W:Z	CheW:CheZ	-	-	N/A	-	-	-	-
Tfp	YYWMRABW	N/A	HPT[5-6]:CheA-REC	40H	-	N/A	-	-	-	-
ACF	WRW...ABO	N/A	CheA:REC, CheR:TPR	40H	-	N/A	-	-	-	-
Note: This table is an update of Fig. 6 in Ref. 2, mainly supplemented with recent cryo-EM imaging analyses of chemosensory arrays made of different F classes.
