# Supplementary material for: The evolutionary path of chemosensory and flagellar macromolecular machines in Campylobacterota
Source: PLoS Genet. 2022 Jul 14;18(7):e1010316. doi: 10.1371/journal.pgen.1010316 (PMC9321776; doi:10.1371/journal.pgen.1010316)
Supplement: S2 Table — (XLSX) [file pgen.1010316.s012.xlsx]

## Sheet: S2
S2 Table. Summary of analyzed species and their characteristics including the presence of flagellar filament, motility and the presence of full flagellar gene set.
Species	Strain	GenBank accession	Assembly level	Monoisolate or MAG	Microscopy image1	Motility1	Flagellar genes2	Reference [PMID]
Arcobacter anaerophilus	DSM 24636	GCA_006459125.1	Complete Genome	Monoisolate	Flagellated	Motile	Full gene set	23918794
Arcobacter bivalviorum	LMG 26154	GCA_003346815.1	Complete Genome	Monoisolate	N/A	Motile	Full gene set	30533664
Arcobacter butzleri	JV22	GCA_005886055.1	Complete Genome	Monoisolate	N/A	Motile	Full gene set	25947176
Arcobacter cryaerophilus	ATCC 43158	GCA_003660105.1	Complete Genome	Monoisolate	N/A	Motile	Full gene set	30533823
Arcobacter ellisii	LMG 26155	GCA_003544915.1	Complete Genome	Monoisolate	N/A	Motile	Full gene set	30533751
Arcobacter halophilus	CCUG 53805	GCA_003346755.1	Complete Genome	Monoisolate	N/A	Motile	Full gene set	30533711
Arcobacter marinus	JCM 15502	GCA_003544855.1	Complete Genome	Monoisolate	Flagellated	Motile	Full gene set	19654359
Arcobacter molluscorum	CECT 7696	GCA_003544935.1	Complete Genome	Monoisolate	N/A	Motile	Full gene set	30533749
Arcobacter mytili	LMG 24559	GCA_003346775.1	Complete Genome	Monoisolate	N/A	Motile	Full gene set	30533637
Arcobacter nitrofigilis	DSM 7299	GCA_000092245.1	Complete Genome	Monoisolate	Flagellated	Motile	Full gene set	21304714
Arcobacter pacificus	LMG 26638	GCA_004214795.1	Complete Genome	Monoisolate	Flagellated	Motile	Full gene set	26556763
Arcobacter skirrowii	CCUG 10374	GCA_003544835.1	Complete Genome	Monoisolate	N/A	Motile	Full gene set	30533756
Arcobacter sp.	L	GCA_000284235.1	Complete Genome	Monoisolate	N/A	N/A	Full gene set	22038970
Arcobacter thereius	LMG 24486	GCA_004214815.1	Complete Genome	Monoisolate	Flagellated	Motile	Full gene set	19622651
Arcobacter trophiarum	LMG 25534	GCA_003355515.1	Complete Genome	Monoisolate	N/A	Motile	Full gene set	30533698
Campylobacter avium	LMG 24591	GCA_002238335.1	Complete Genome	Monoisolate	N/A	Motile	Full gene set	19620353
Campylobacter coli	OR12	GCA_002024185.1	Complete Genome	Monoisolate	Flagellated	Motile	Full gene set	22919596
Campylobacter concisus	ATCC 33237	GCA_001298465.1	Complete Genome	Monoisolate	N/A	Motile	Full gene set	28729281
Campylobacter cuniculorum	LMG 24588	GCA_002104335.1	Complete Genome	Monoisolate	N/A	Motile	Full gene set	28619810
Campylobacter curvus	525.92	GCA_000017465.2	Complete Genome	Monoisolate	N/A	Motile	Full gene set	15695649
Campylobacter fetus	NCTC10842	GCA_900475935.1	Complete Genome	Monoisolate	Flagellated	Motile	Full gene set	https://www.ncbi.nlm.nih.gov/biosample/5900668; 12454199
Campylobacter gracilis3	ATCC 33236	GCA_001190745.1	Complete Genome	Monoisolate	N/A	Nonmotile	None	7857794
Campylobacter hominis3	ATCC BAA-381	GCA_000017585.1	Complete Genome	Monoisolate	Nonflagellated	Nonmotile	None	11321111
Campylobacter helveticus	ATCC 51209	GCA_002080395.1	Complete Genome	Monoisolate	N/A	Motile	Full gene set	28546490
Campylobacter upsaliensis	NCTC11541	GCA_900637395.1	Complete Genome	Monoisolate	Flagellated	Motile	Full gene set	DOI: 10.1016/S0723-2020(11)80359-0
Campylobacter hepaticus	HV10	GCA_001687475.2	Complete Genome	Monoisolate	Flagellated	Motile	Full gene set	27498969
Campylobacter hyointestinalis	LMG 9260	GCA_001643955.1	Complete Genome	Monoisolate	Flagellated	Motile	Full gene set	7547297
Campylobacter iguaniorum	2463D	GCA_001483985.1	Complete Genome	Monoisolate	N/A	Motile	Full gene set	25574036
Campylobacter insulaenigrae	NCTC 12927	GCA_000816185.1	Complete Genome	Monoisolate	N/A	Motile	Full gene set	15545485
Campylobacter jejuni	81-176	GCA_000015525.1	Complete Genome	Monoisolate	Flagellated	Motile	Full gene set	4031557; 27910897
Campylobacter lanienae	NCTC 13004	GCA_002139935.1	Complete Genome	Monoisolate	N/A	Motile	Full gene set	28854596
Campylobacter lari	NCTC 11845	GCA_000816365.1	Complete Genome	Monoisolate	N/A	Motile	Full gene set	25381664
Campylobacter peloridis	LMG 23910	GCA_000816785.1	Complete Genome	Monoisolate	N/A	Motile	Full gene set	19406805
Campylobacter pinnipediorum	RM17260	GCA_002021925.1	Complete Genome	Monoisolate	N/A	Motile	Full gene set	28629508
Campylobacter showae	B91_SC	GCA_900699785.1	Complete Genome	Monoisolate	Flagellated	Motile	Full gene set	7694633
Campylobacter sp.	RM8964	GCA_002139895.1	Complete Genome	Monoisolate	N/A	Motile	Full gene set	28854596
Campylobacter sputorum	RM8705	GCA_002220775.1	Complete Genome	Monoisolate	N/A	Motile	Full gene set	2991331
Campylobacter subantarcticus	LMG 24377	GCA_000816305.1	Complete Genome	Monoisolate	N/A	Motile	Full gene set	19661523
Campylobacter ureolyticus3	RIGS 9880	GCA_001190755.1	Complete Genome	Monoisolate	N/A	Nonmotile	None	26543122
Campylobacter volucris	LMG 24379	GCA_000816345.1	Complete Genome	Monoisolate	Flagellated	Motile	Full gene set	19767353
Helicobacter acinonychis	Sheeba	GCA_000009305.1	Complete Genome	Monoisolate	Flagellated	Motile	Full gene set	8379970; 14702304
Helicobacter apodemus	SCJK1	GCA_003097575.1	Complete Genome	Monoisolate	Flagellated	Motile	Full gene set	25797297
Helicobacter bilis	AAQJH	GCA_001999985.1	Complete Genome	Monoisolate	N/A	N/A	Full gene set	https://www.ncbi.nlm.nih.gov/biosample/?term=Helicobacter+bilis%09AAQJH
Helicobacter cetorum	MIT 99-5656	GCA_000259275.1	Complete Genome	Monoisolate	Flagellated	Motile	Full gene set	12454148
Helicobacter cholecystus	NCTC13205	GCA_900638485.1	Complete Genome	Monoisolate	Flagellated	Motile	Full gene set	8940429
Helicobacter cinaedi	P03D0629	GCA_003213825.2	Complete Genome	Monoisolate	Flagellated	Motile	Full gene set	30629483
Helicobacter felis	ATCC 49179	GCA_000200595.1	Complete Genome	Monoisolate	Flagellated	Motile	Full gene set	1704791
Helicobacter hepaticus	ATCC 51449	GCA_000007905.1	Complete Genome	Monoisolate	Flagellated	Motile	Full gene set	24475322
Helicobacter himalayensis	YS1	GCA_001602095.1	Complete Genome	Monoisolate	Flagellated	Motile	Full gene set	25736414
Helicobacter mustelae	NCTC12198	GCA_900476215.1	Complete Genome	Monoisolate	Flagellated	Motile	Full gene set	11148003
Helicobacter pullorum	NCTC13154	GCA_900638355.1	Complete Genome	Monoisolate	Flagellated	Motile	Full gene set	9717286
Helicobacter pylori	26695	GCA_000008525.1	Complete Genome	Monoisolate	Flagellated	Motile	Full gene set	9252185; 7627454
Helicobacter sp.	MIT 01-6242	GCA_001693335.1	Complete Genome	Monoisolate	Flagellated	Motile	Full gene set	28177288
Helicobacter typhlonius	1	GCA_001460635.1	Complete Genome	Monoisolate	Flagellated	Motile	Full gene set	10085015
Helicobacter suis	SNTW101c	GCA_007036205.1	Complete Genome	Monoisolate	Flagellated	Motile	Full gene set	31896646
Lebetimonas natsushimae	HS1857	GCA_002335445.1	Contig	Monoisolate	Flagellated	Motile	Full gene set	28690052
Lebetimonas sp.	JS138	GCA_000523335.1	Contig	Multi-Isolate	N/A	N/A	Full gene set	24257443
Caminibacter mediatlanticus	TB-2	GCA_005843985.1	Complete Genome	Monoisolate	Flagellated	Motile	Full gene set	22180817
Cetia pacifica	TB6	GCA_005083985.2	Complete Genome	Monoisolate	Flagellated	Motile	Full gene set	25604337
Nautilia profundicola	AmH	GCA_000021725.1	Complete Genome	Monoisolate	N/A	Motile	Full gene set	18599701; 19197347
Nautilia sp.	PV-1	GCA_004006315.1	Complete Genome	Monoisolate	N/A	Motile	Full gene set	https://marine.rutgers.edu/deep-seamicrobiology/projects.html
Nitratifractor salsuginis3	DSM 16511	GCA_000186245.1	Complete Genome	Monoisolate	Nonflagellated	Nonmotile	None	15774687
Sulfurovum lithotrophicum3	ATCC BAA-797	GCA_000987835.1	Complete Genome	Monoisolate	Nonflagellated	Nonmotile	None	15388698
Sulfurovum sp.3	NBC37-1	GCA_000010345.1	Complete Genome	Monoisolate	Nonflagellated	Nonmotile	None	17615243
Hydrogenimonas sp.	MAG	GCA_003945285.1	Complete Genome	MAG	N/A	N/A	Full gene set	30547029
Hydrogenimonas thermophila	EP1-55-1	GCA_900115615.1	Scaffold	Monoisolate	Flagellated	Motile	Full gene set	14742455
Nitratiruptor sp.	SB155-2	GCA_000010325.1	Complete Genome	Monoisolate	Flagellated	Motile	Full gene set	17615243
Nitratiruptor tergarcus	DSM 16512	GCA_900176045.1	Scaffold	Monoisolate	Flagellated	Motile	Full gene set	15774687
Sulfuricurvum kujiense	DSM 16994	GCA_000183725.1	Complete Genome	Monoisolate	Flagellated	Motile	Full gene set	15545474
Sulfuricurvum sp.	MLSB	GCA_000747095.1	Scaffold	MAG	N/A	N/A	Full gene set	25323712
Sulfuricurvum sp.	17-40-25	GCA_002282015.1	Scaffold	MAG	N/A	N/A	Full gene set	24628880
Sulfuricurvum sp.	IAE1	GCA_004347735.1	Contig	MAG	N/A	N/A	Full gene set	31371533
Sulfurimonas autotrophica	DSM 16294	GCA_000147355.1	Complete Genome	Monoisolate	N/A	Motile	Full gene set	14657107
Sulfurimonas denitrificans	DSM 1251	GCA_000012965.1	Complete Genome	Monoisolate	N/A	Motile	Full gene set	18065616; DOI:10.1016/0077-579(75)90008-3
Sulfurimonas gotlandica	GD1	GCA_000242915.2	Scaffold	Monoisolate	Flagellated	Motile	Full gene set	22203982
Sulfurospirillum barnesii	SES-3	GCA_000265295.1	Complete Genome	Monoisolate	N/A	Motile	Full gene set	10425777
Sulfurospirillum cavolei	UCH003	GCA_001548055.1	Complete Genome	Monoisolate	N/A	N/A	Full gene set	25814615
Sulfurospirillum deleyianum	DSM 6946	GCA_000024885.1	Complete Genome	Monoisolate	Flagellated	Motile	Full gene set	21304697
Sulfurospirillum halorespirans	DSM 13726	GCA_001723605.1	Complete Genome	Monoisolate	Flagellated	Motile	Full gene set	12807201
Sulfurospirillum multivorans	DSM 12446	GCA_000568815.1	Complete Genome	Monoisolate	N/A	N/A	Full gene set	25186071
Sulfurospirillum sp.	SL2-1	GCA_002162315.1	Complete Genome	MAG	N/A	N/A	Full gene set	29518190
Wolinella succinogenes	NCTC11488	GCA_900637325.1	Complete Genome	Monoisolate	N/A	Motile	Full gene set	14500908
Note: 1. The microscopy image for the presence of flagellar filament and motility information were extracted from references listed at the last column."N/A" represents that the information is not available.
2. The detailed information of flagellar gene set refers to S8 Table.
3. Species that do not have flagellar genes and flagellar structure are shaded in blue.
