# Supplementary material for: The evolutionary path of chemosensory and flagellar macromolecular machines in Campylobacterota
Source: PLoS Genet. 2022 Jul 14;18(7):e1010316. doi: 10.1371/journal.pgen.1010316 (PMC9321776; doi:10.1371/journal.pgen.1010316)
Supplement: S3 Table — (XLSX) [file pgen.1010316.s013.xlsx]

## Sheet: S3
S3 Table. Summary of Chemosensory classes and their components in Campylobacterota genomes.
Organism/Name	Strain	Isolation environment	F class	CheA	CheW	CheV	CheY	CheZ	CheB	CheR	CheW3	CheX	CheC	CheD	ChePep
Campylobacter avium	LMG 24591	Caecal	F3	WP_094324581.1	WP_094324582.1	WP_094324580.1	WP_094325723.1	WP_094324956.1	WP_094325684.1	WP_094325683.1	-	WP_094325677.1	-	-	WP_094324798.1
Campylobacter coli	OR12	Organic chicken farm	F3	WP_002782069.1	WP_002778071.1	WP_002778075.1	WP_002777196.1	WP_002776477.1	WP_002779608.1	WP_002781712.1	-	WP_002778240.1	-	-	WP_052788552.1
Campylobacter concisus	ATCC 33237	Gingival sulcus	F3	WP_054197032.1	WP_054197031.1	WP_054197033.1	WP_002939933.1	WP_054196571.1	WP_054196345.1	WP_081004427.1	-	WP_054197109.1	-	-	WP_054197077.1
Campylobacter cuniculorum	LMG 24588	Rabbit caecal	F3	WP_027305334.1	WP_027305333.1	WP_027305335.1	WP_027305721.1	WP_027306497.1	WP_027306346.1	WP_027306347.1	-	WP_027305749.1	-	-	WP_027305127.1
Campylobacter curvus	525.92	Gastrointestinal	F3	WP_011992677.1	WP_009650897.1	WP_009650808.1	WP_026175517.1	WP_041743334.1	WP_011992086.1	WP_011992087.1	-	WP_011992656.1	-	-	WP_011991872.1
Campylobacter fetus	NCTC10842	Brain	F3	WP_065843697.1	WP_002848456.1	WP_002848452.1	WP_002850168.1	WP_011732062.1	WP_002849259.1	WP_002849258.1	-	WP_002848503.1	-	-	WP_065843838.1
Campylobacter helveticus	ATCC 51209	Feces	F3	WP_082200318.1	WP_082200317.1	WP_082200319.1	WP_082199464.1	WP_082200126.1	WP_082200342.1	WP_082200777.1	-	WP_082199936.1	-	-	WP_082199366.1
Campylobacter hepaticus	HV10	Chicken	F3	WP_066777742.1	WP_066777739.1	WP_066777745.1	WP_066778680.1	WP_066776781.1	WP_066777518.1	WP_066777520.1	-	WP_066777894.1	-	-	WP_066776359.1
Campylobacter hyointestinalis	LMG 9260	Feces	F3	WP_034962128.1	WP_034962131.1	WP_034962126.1	WP_034963335.1	WP_059425652.1	WP_059425276.1	WP_059425275.1	-	WP_034963587.1	-	-	WP_064019623.1
Campylobacter iguaniorum	2463D	Iguana iguana	F3	WP_058892909.1	WP_038453046.1	WP_038453042.1	WP_038454867.1	WP_038453801.1	WP_038454496.1	WP_038454497.1	-	WP_038453188.1	-	-	WP_038454984.1
Campylobacter insulaenigrae	NCTC 12927	Marine mammal	F3	WP_039650900.1	WP_039650898.1	WP_039650902.1	WP_039650739.1	WP_039650332.1	WP_039649808.1	WP_039649810.1	-	WP_039649018.1	-	-	WP_039650461.1
Campylobacter jejuni	81-176	Milk	F3	WP_009881984.1	WP_002826355.1	WP_002857365.1	WP_002866134.1	WP_002858514.1	WP_002855874.1	WP_002865901.1	-	WP_002854524.1	-	-	WP_002852900.1
Campylobacter lanienae	NCTC 13004	Feces	F3	WP_096025155.1	WP_096013931.1	WP_096013929.1	WP_086237958.1	WP_096015974.1	WP_100590590.1	WP_100590589.1	-	WP_096014194.1	-	-	WP_100590388.1
Campylobacter lari	NCTC 11845	River water	F3	WP_039627047.1	WP_039627046.1	WP_039627049.1	WP_039619063.1	WP_039626490.1	WP_039625929.1	WP_039618144.1	-	WP_039625181.1	-	-	WP_052243299.1
Campylobacter peloridis	LMG 23910	Shellfish	F3	WP_044599285.1	WP_044599284.1	WP_044599286.1	WP_044599191.1	WP_044598954.1	WP_044598671.1	WP_044598672.1	-	WP_044598202.1	-	-	-
Campylobacter pinnipediorum	RM17260	Sea lion abcess	F3	WP_069632994.1	WP_069632993.1	WP_069632995.1	WP_069632374.1	WP_069632927.1	WP_069632588.1	WP_069632587.1	-	WP_069632272.1	-	-	WP_078440522.1
Campylobacter showae	B91_SC	Homo sapiens	F3	WP_122863208.1	WP_122863207.1	WP_122863209.1	WP_039888294.1	WP_122862137.1	WP_122862125.1	WP_122862126.1	-	WP_122863456.1	-	-	WP_122861897.1
Campylobacter sp.	RM8964	Goat fecal	F3	WP_086333367.1	WP_086246951.1	WP_086276122.1	WP_086248597.1	WP_086333727.1	WP_086248221.1	WP_086333567.1	-	WP_086249087.1	-	-	WP_086334016.1
Campylobacter sputorum	RM8705	Cowfecal	F3	WP_089193679.1	WP_089193678.1	WP_089193680.1	WP_033916130.1	WP_089193540.1	WP_089192958.1; WP_033916439.1	WP_089192957. 1; WP_089193028.1	-	WP_089188987.1	-	-	WP_089192995.1
Campylobacter subantarcticus	LMG 24377	Grey headed albatross	F3	WP_039664534.1	WP_039664533.1	WP_039664535.1	WP_012661962.1	WP_043019962.1	WP_039663489.1	WP_043019710.1	-	WP_039662532.1	-	-	WP_043020016.1
Campylobacter upsaliensis	NCTC11541	Feces	F3	WP_027304134.1	WP_004277002.1	WP_027304133.1	WP_004277573.1	WP_027303756.1	WP_027304107.1	WP_027304106.1	-	WP_027303723.1	-	-	WP_027303604.1
Campylobacter volucris	LMG 24379	Black headed gull	F3	WP_039666050.1	WP_039666049.1	WP_039666051.1	WP_039665951.1	WP_039665715.1	WP_039665449.1	WP_039665450.1	-	WP_039665009.1	-	-	WP_039665794.1
Helicobacter acinonychis	Sheeba	Felines	F3	WP_011577395.1	WP_011577394.1	WP_011577396.1 ;WP_011577729.1 ;WP_011578474.1	WP_011578044.1	WP_011577305.1	-	-	-	-	-	-	WP_104744416.1
Helicobacter cetorum	MIT 99-5656	Stomach of wild stranded animal	F3	WP_014659073.1	WP_014659074.1	WP_014659072.1 ;WP_014659563.1 ;WP_014658595.1	WP_014659753.1	WP_014659143.1	-	-	-	-	-	-	-
Helicobacter cholecystus	NCTC13205	Gallbladder	F3	WP_104724891.1	WP_104724892.1	WP_104725215.1	WP_104724063.1	-	-	-	-	WP_104724738.1	-	-	WP_104724944.1
Helicobacter felis	ATCC 49179	Gastric mucosa	F3	WP_013469196.1	WP_041303165.1	WP_013469197.1 ;WP_013468952.1 ;WP_013468692.1	WP_013469703.1	WP_013468854.1	-	-	-	-	-	-	WP_013469973.1
Helicobacter mustelae	NCTC12198	Gastric mucosa	F3	WP_013022730.1	WP_013022729.1	WP_041913210.1 ;WP_013022968.1	WP_013022574.1	WP_013022621.1	-	-	-	WP_111713500.1	-	-	WP_013022588.1
Helicobacter pylori	26695	Patient	F3	WP_000342347.1	WP_000070768.1	WP_000818647.1 ;WP_000251148.1 ;WP_000785454.1	WP_000772151.1	WP_000191026.1	-	-	-	-	-	-	WP_000782061.1
Helicobacter sp.	MIT 01-6242	Stomach	F3	WP_066341130.1	WP_066341128.1	WP_066339766.1 ;WP_083986210.1	WP_066340289.1	-	-	-	-	WP_066339292.1	-	-	-
Helicobacter suis	SNTW101c	Patient	F3	BBL55422.1	WP_006564765.1	WP_006564767.1 ;WP_064430231.1 ;WP_006564618.1	WP_034375411.1	WP_006564345.1	-	-	-	-	-	-	WP_064430173.1
Helicobacter hepaticus	ATCC 51449	Mouse	F3	WP_011115514.1	WP_011115515.1	WP_011115513.1 ;WP_011116641.1 ;WP_011115659.1	WP_011115665.1	WP_041309005.1	WP_011115298.1	WP_011115297.1	-	WP_011116416.1	-	-	-
Helicobacter pullorum	NCTC13154	Chicken	F3	WP_126442093.1	WP_005020859.1	WP_005020862.1 ;WP_005020807.1	WP_005021554.1	WP_005020576.1	WP_054194981.1	WP_054194980.1	-	WP_054198259.1	-	-	WP_126442128.1
Helicobacter bilis	AAQJH	Human-associated habitat	F3	WP_077388978.1	WP_005218356.1	WP_005218354.1 ;WP_077389250.1 ;WP_005218562.1	WP_004088980.1	WP_004086765.1	WP_077388951.1	WP_004084347.1	-	-	-	-	-
Helicobacter himalayensis	YS1	Marmota	F3	WP_066389125.1	WP_066389124.1	WP_066389127.1 ;WP_066387682.1 ;WP_066388154.1	WP_066386720.1	WP_066388588.1	WP_082807842.1	-	-	WP_066388674.1	-	-	WP_066389473.1
Helicobacter apodemus	SCJK1	Apodemus agrarius	F3	WP_108910546.1	WP_108910547.1	WP_034554520.1 ;WP_034554648.1	WP_108911166.1	WP_108910274.1	WP_108910477.1	WP_108910476.1	-	-	-	-	-
Helicobacter cinaedi	P03D0629	Homo sapiens	F3	WP_002955772.1	WP_002955773.1	WP_014667305.1 ;WP_002956640.1 ;WP_034587132.1	WP_002957161.1	WP_002957227.1	WP_110505683.1	WP_002957479.1	-	WP_002955477.1	-	-	WP_110505199.1
Helicobacter typhlonius	1	Host cecum	F3	WP_034343789.1	WP_034328327.1	WP_034343790.1 ;WP_034343168.1 ;WP_034328019.1	WP_034328024.1	WP_034328268.1	WP_034326703.1	WP_034326701.1	-	WP_034325559.1	-	-	WP_058122091.1
Wolinella succinogenes	NCTC11488	Rumen	F3	WP_011139864.1	WP_011138063.1;WP_011138968.1; WP_011139863.1	WP_049770719.1 ;WP_041571884.1 ;WP_011138213.1 ;WP_011139662.1	WP_011138550.1; WP_041571782.1	WP_011139903.1	WP_011139083.1	WP_011139082.1	-	WP_011138950.1	-	-	WP_041571673.1
Sulfurospirillum barnesii	SES-3	Freshwater marsh sediment	F3	WP_014768434.1	WP_014768435.1	WP_014768433.1	WP_014770005.1	WP_014769890.1	WP_041671807.1	WP_014769067.1	-	WP_014768792.1	WP_014770241.1	WP_014770246.1	WP_014768653.1
			F7	WP_014770249.1	WP_014770252.1	-	WP_014770253.1; WP_014770308.1	-	WP_014770245.1	WP_014770248.1	-	-	WP_014770241.1	WP_014770246.1	-
Sulfurospirillum cavolei	UCH003	Groundwater	F3	WP_060826778.1	WP_039671963.1	WP_039671961.1	WP_060825410.1	WP_060825514.1	WP_039675219.1	WP_041962563.1	-	WP_039674785.1	WP_041962403.1	WP_039673567.1	WP_060826584.1
			F7	WP_060825250.1	WP_060825248.1	-	WP_060826909.1; WP_060825247.1; WP_060825224.1	-	WP_060825252.1	WP_041962407.1	-	-	-	-	-
Sulfurospirillum deleyianum	DSM 6946	Anoxic mud of a forest pond	F3	WP_012856009.1	WP_012856010.1	WP_012856008.1	WP_012857528.1	WP_012857424.1	WP_012856631.1	WP_012856630.1	-	WP_012856353.1	-	-	WP_012856213.1
			F7	WP_012857752.1	WP_012857755.1	-	WP_012857785.1; WP_012857756.1; WP_041666616.1	-	WP_012857748.1	WP_012857751.1	-	-	WP_012857744.1	WP_012857749.1	-
Sulfurospirillum halorespirans	DSM 13726	Soil	F3	WP_069477024.1	WP_025343480.1	WP_069477023.1	WP_025345547.1	WP_069478449.1	WP_069477715.1	WP_168156745.1	-	WP_069477394.1	-	-	WP_069477288.1
			F7	WP_069478785.1	WP_069478787.1	-	WP_025345811.1; WP_145923290.1; WP_025345874.1	-	WP_069478783.1	WP_069478784.1	-	-	WP_069478779.1	WP_025345805.1	-
Sulfurospirillum multivorans	DSM 12446	Activated sludge	F3	WP_025343479.1	WP_025343480.1	WP_025343478.1	WP_025345547.1	WP_025345401.1	WP_025344208.1	-	-	WP_025343903.1	-	-	WP_025343751.1
			F7	SMUL_RS13615	WP_025345810.1	-	WP_025345811.1; WP_025345874.1; WP_025345799.1	-	WP_025345804.1	WP_025345807.1	-	-	WP_025345800.1	WP_025345805.1	-
Sulfurospirillum sp.	SL2-1	Sludge	F3	WP_087437517.1	WP_087437518.1	WP_087437516.1	WP_087439194.1	WP_087439064.1	WP_087438310.1	WP_087438309.1	-	WP_087437883.1	-	-	WP_087437763.1
			F7	WP_087439402.1	WP_087439405.1	-	WP_087439904.1; WP_087439406.1	-	WP_087439398.1	WP_087439401.1	-	-	WP_087439394.1	WP_087439399.1	-
Arcobacter anaerophilus	DSM 24636	Estuarine sediment	F7	WP_129081719.1	WP_044416121.1	WP_044415771.1	WP_044416313.1; WP_129082357.1; WP_129082367.1; WP_044414784.1; WP_044417492.1	WP_129082101.1;WP_044415657.1	WP_129081716.1	WP_129081718.1	-	WP_044416315.1	-	WP_129081717.1	-
Arcobacter bivalviorum	LMG 26154	Mussels	F7	WP_114839163.1	WP_114838418.1	WP_114839627.1	WP_114838346.1; WP_114838408.1; WP_114840433.1; WP_114839164.1; WP_114840403.1	WP_114838347.1	WP_114839160.1	WP_114839162.1	-	-	WP_114840402.1	WP_114839161.1	-
Arcobacter butzleri	JV22	Gastrointestinal tract	F7	WP_004509379.1	WP_004510490.1	WP_004510669.1	WP_004510480.1; WP_004509378.1; WP_004511327.1	WP_004511326.1	WP_004509382.1	WP_004509380.1	-	-	WP_046997420.1	WP_004509381.1	-
Arcobacter cryaerophilus	ATCC 43158	Aborted bovine fetus	F7	WP_105917437.1	WP_105918286.1	WP_105916404.1	WP_066155001.1; WP_066223040.1; WP_105917192.1; WP_105918270.1	WP_105917847.1	WP_105917434.1	WP_105917436.1	-	-	WP_105917193.1	WP_105917435.1	-
Arcobacter ellisii	LMG 26155	Mussels	F7	WP_118917293.1	WP_118916493.1	WP_118916712.1	WP_118916485.1; WP_118917069.1; WP_118917292.1; WP_118918155.1	WP_118918154.1	WP_118917296.1	WP_118917294.1	-	-	WP_118917068.1	WP_118917295.1	-
Arcobacter halophilus	CCUG 53805	Hypersaline lagoon water	F7	WP_101184838.1	WP_101185595.1	WP_101184462.1	WP_101185235.1; WP_101185593.1; WP_101184837.1; WP_101183135.1; WP_101185818.1	WP_101185817.1	WP_101184841.1	WP_101184839.1	-	-	WP_101183136.1	WP_101184840.1	-
Arcobacter marinus	JCM 15502	Seaweed/starfish/sea water	F7	WP_099311505.1	WP_099311482.1	WP_099310078.1	WP_079577925.1; WP_079576876.1	WP_099310417.1	WP_099311502.1	WP_099311504.1	-	-	WP_099311199.1	WP_099311503.1	-
Arcobacter molluscorum	CECT 7696	Mussels	F7	WP_099342888.1	WP_099342936.1	WP_099343115.1	WP_099342887.1; WP_099342046.1	WP_099342045.1	WP_099342891.1	WP_099342889.1	-	-	-	WP_099342890.1	-
Arcobacter mytili	LMG 24559	Mussels	F7	WP_114841915.1	WP_114841031.1	WP_114841284.1	WP_114842599.1; WP_114841916.1; WP_114841032.1; WP_114841019.1	WP_114842598.1	WP_114841912.1	WP_114841914.1	-	-	WP_114842122.1	WP_114841913.1	-
Arcobacter nitrofigilis	DSM 7299	Roots	F7	WP_013135569.1	WP_013134499.1	WP_013134698.1	WP_013135570.1; WP_013136237.1; WP_013136300.1; WP_013136936.1	WP_013136299.1	WP_013135566.1	WP_013135568.1	-	-	WP_083772007.1	WP_013135567.1	-
Arcobacter pacificus	LMG 26638	Seawater surface	F7	WP_130233478.1	WP_130232585.1	WP_130232790.1	WP_130233479.1; WP_130234044.1	WP_130234043.1	WP_130233475.1	WP_130233477.1	-	-	WP_130233252.1	WP_130233476.1	-
Arcobacter skirrowii	CCUG 10374	Feces	F7	WP_066351262.1	WP_066162443.1	WP_115588244.1	WP_066162468.1; WP_066161262.1; WP_066350365.1	WP_066350367.1	WP_066351268.1	WP_066161264.1	-	-	-	WP_066351266.1	-
Arcobacter sp.	L	Microbial fuel cell	F7	WP_014474230.1	WP_014473282.1	WP_014473478.1	WP_014473274.1; WP_014474229.1; WP_014475106.1	WP_014475105.1	WP_014474233.1	WP_014474231.1	-	-	WP_014474062.1	WP_014474232.1	-
Arcobacter thereius	LMG 24486	Aborted fetus	F7	WP_066183909.1	WP_066181261.1	WP_066183376.1	WP_066182891.1; WP_066183911.1; WP_066185721.1	WP_066182893.1	WP_066183902.1	WP_066183907.1	-	-	-	WP_066183905.1	-
Arcobacter trophiarum	LMG 25534	Pig Fecal	F7	WP_115428354.1	WP_115428749.1	WP_115428090.1	WP_115428355.1; WP_115428757.1; WP_115428957.1	WP_115428956.1	WP_115428351.1	WP_115428353.1	-	-	WP_115428414.1	WP_115428352.1	-
Sulfuricurvum kujiense	DSM 16994	Drain water	F3	WP_013459429.1	WP_013459430.1; WP_013460519.1;	WP_013459428.1	WP_013460752.1	WP_013461050.1	WP_013459983.1	WP_083801875.1	-	WP_013460257.1	-	-	WP_013459104.1
			F7	WP_013460811.1	WP_013460814.1	WP_013460465.1	WP_013460815.1; WP_013459979.1; WP_013459334.1; WP_013460348.1; WP_013459979.1	-	WP_013460806.1	WP_013460810.1	-	WP_083801888.1	WP_013459335.1	WP_013460523.1; WP_013460807.1	-
			F8	WP_013459831.1	WP_151174238.1	WP_151174326.1	WP_013459833.1	-	-	WP_151174325.1	-	-	-	-	-
Sulfuricurvum sp.	MLSB		F3	KFN40408.1	KFN40407.1	KFN40409.1	KFN39462.1	KFN39097.1	-	-	-	-	-		KFN38601.1
			F7	KFN40946.1	KFN40949.1	-	KFN40950.1	-	KFN40941.1	KFN40945.1	-	-	-	KFN40942.1	-
Sulfuricurvum sp.	17-40-25		F3	OZA02410.1	OZA02411.1	OZA02409.1	OZA04366.1	-	-	-	-	-	-	-	OZA03414.1
			F7	OZA02228.1	OZA02225.1	-	OZA02224.1; OZA01744.1	OZA01936.1	OZA02232.1	OZA02229.1	-	-	OZA01743.1	OZA02231.1	-
			F9	OZA02497.1	-	-	OZA02494.1; OZA02496.1	-	OZA02492.1	OZA02511.1	OZA02491.1	-	-	-	-
Sulfuricurvum sp.	IAE1		F3	WP_132813184.1	WP_132813185.1	WP_132813263.1; WP_132812397.1	-	-	WP_132812406.1	-	-	WP_132812251.1	-	-	WP_132812903.1
			F7	WP_132812774.1	WP_132812775.1	-	WP_132812773.1	-	WP_132812778.1	WP_132812776.1	-	-	-	WP_132812777.1	-
Sulfurimonas gotlandica	GD1		F3	WP_008337690.1	WP_008337724.1	WP_008337876.1; WP_008339768.1	WP_008336051.1	WP_008335747.1	WP_008335197.1	-	-	WP_008337116.1	-	WP_008335388.1	-
			F7	WP_008334936.1	WP_008336000.1	-	WP_008336337.1; WP_008336067.1	-	-	WP_008336868.1	-	-	WP_008335685.1	-	WP_008335571.1
			F9	WP_008340030.1	WP_008340064.1	-	WP_008340083.1	-	WP_008339967.1; WP_008340007.1	WP_008339930.1; WP_008339941.1	WP_008340038.1	-	-	-	-
Sulfurimonas autotrophica	DSM 16294	Deep-sea sediments	F3	WP_013326430.1	WP_013326431.1	WP_013326429.1	WP_013327530.1	WP_013327607.1	-	-	-	WP_013326866.1	-	-	WP_013326209.1
			F8	WP_013326785.1	WP_013326782.1	WP_148218507.1; WP_013327173.1	WP_013326787.1	-	WP_013326778.1	WP_013326780.1	-	-	WP_013327956.1	-
Sulfurimonas denitrificans	DSM 1252	Estuarine mud	F3	WP_011373159.1	WP_011373158.1	WP_011373160.1 ;WP_011372887.1	WP_011373290.1	WP_011373479.1	WP_011373553.1	WP_011373554.1	-	WP_011372795.1	-	-	WP_011373411.1
			F7	WP_011372604.1	WP_011372601.1	-	WP_011372600.1; WP_011372664.1	WP_011372610.1	WP_011372608.1	WP_011372605.1	-	-	WP_041672235.1	WP_011372607.1	-
Hydrogenimonas sp.	MAG	Deep-sea hydrothermal vent	F3	BBG65200.1	BBG65201.1	BBG65199.1	BBG65088.1	BBG66595.1	BBG65209.1	BBG65208.1	-	BBG65383.1	-	-	BBG64957.1
Hydrogenimonas thermophila	EP1-55-1	Deep-sea hydrothermal vent	F3	WP_092911090.1	WP_092911091.1	WP_092911088.1; WP_092913323.1	WP_092910985.1	WP_092913272.1	WP_092912227.1	WP_092912225.1	-	WP_092911195.1	-	-	WP_092912197.1
			F7	WP_092909838.1	WP_092909836.1	WP_092909844.1	WP_092909833.1	-	-	-	-	-	-	-	-
			F8	WP_092912266.1	WP_143089706.1	WP_092912245.1	-	-	WP_092912240.1	WP_092912244.1	-	-	-	-	-
Nitratiruptor sp.	SB155-2	Deep-sea hydrothermal vent	F14	WP_012081981.1	WP_012081980.1	WP_012081979.1	WP_012081978.1	-	-	-	-	-	-	-	WP_012082868.1
			F9	-	-	-	-	-	WP_012082237.1;WP_012082291.1; WP_012081650.1	WP_012082292.1 ;WP_012082239.1 ;WP_012081652.1 ;WP_012082163.1	WP_012082575.1 ;WP_012081653.1	-	-	-	-
Nitratiruptor tergarcus	DSM 16512	Deep-sea hydrothermal vent chimney	F14	WP_084275507.1	WP_084275506.1	WP_084275505.1	WP_084275508.1; WP_084275504.1	-	-	-	-	-	-	-	-
			F9	-	-	-	-	-	WP_084275220.1; WP_084275784.1	WP_084275222.1; WP_084275785.1	WP_084275223.1	-	-	-	-
Caminibacter mediatlanticus	TB-2	Deep-sea hydrothermal vent	F3	WP_007474093.1	WP_138323234.1	WP_007474092.1	WP_007474892.1	WP_138323016.1	-	-	-	WP_138323715.1	-	-	-
Cetia pacifica	TB6	Deep-sea hydrothermal vent	F3	WP_123351601.1	WP_123351602.1	WP_123351600.1	WP_123353246.1	WP_123352830.1	-	-	-	WP_123352333.1	-	-	WP_123352746.1
Nautilia profundicola	AmH	Hydrothermal vents	F3	WP_015902328.1	WP_015902547.1	WP_041361491.1	WP_012663438.1	WP_012663929.1	-	-	-	WP_012663810.1	-	-	WP_012663442.1
Nautilia sp.	PV-1	Hydrothermal fluids	F3	WP_127679462.1	WP_127679463.1	WP_127679461.1	WP_127679250.1	WP_127681441.1	-	-	-	WP_127679401.1	-	-	WP_168175697.1
			F9	-	-	-	-	-	WP_127679349.1	WP_127679348.1	WP_127679346.1	-	-	-	-
Lebetimonas sp.	JS138	Hydrothermal vent	F3	WP_024787069.1	WP_024787068.1	WP_024787070.1	WP_024788269.1	WP_024787248.1	-	-	-	WP_024787126.1	-	-	-
Lebetimonas natsushimae	HS1857	Hydrothermal vent	F3	WP_096259340.1	WP_096259342.1	WP_096259338.1	WP_096260150.1	WP_096258933.1	-	-	-	-	-	-	-
