# Supplementary material for: The evolutionary path of chemosensory and flagellar macromolecular machines in Campylobacterota
Source: PLoS Genet. 2022 Jul 14;18(7):e1010316. doi: 10.1371/journal.pgen.1010316 (PMC9321776; doi:10.1371/journal.pgen.1010316)
Supplement: S4 Table — (XLSX) [file pgen.1010316.s014.xlsx]

## Sheet: S4
S4 Table. Summary of chemoreceptor types in Campylobacterota genomes.
Organism/Name	Strain	MCP	44H	40H	36H	34H	28H	Cytoplasmic	Transmembrane
Campylobacter fetus	NCTC10842	15	-	6	-	-	9	6	9
Campylobacter sputorum	RM8705	14	-	8	-	-	6	3	11
Campylobacter cuniculorum	LMG 24588	13	-	6	-	-	7	1	12
Campylobacter lari	NCTC 11845	13	-	6	-	-	7	2	11
Campylobacter avium	LMG 24591	12	-	4	-	-	8	2	10
Campylobacter peloridis	LMG 23910	12	-	5	-	-	7	2	10
Campylobacter subantarcticus	LMG 24377	11	-	4	-	-	7	2	9
Campylobacter sp.	RM8964	10	-	5	-	-	5	3	7
Campylobacter helveticus	ATCC 51209	9	-	4	-	-	5	1	8
Campylobacter upsaliensis	NCTC11541	9	-	4	-	-	5	1	8
Campylobacter jejuni	81-176	8	-	5	-	-	3	2	6
Campylobacter showae	B91_SC	8	-	2	-	-	6	1	7
Campylobacter volucris	LMG 24379	8	-	3	-	-	5	2	6
Campylobacter curvus	525.92	8	-	4	-	-	4	6	2
Campylobacter hyointestinalis	LMG 9260	7	-	5	-	-	2	2	5
Campylobacter iguaniorum	2463D	7	-	4	-	-	3	2	5
Campylobacter insulaenigrae	NCTC 12927	7	-	2	-	-	5	1	6
Campylobacter pinnipediorum	RM17260	7	-	4	-	-	3	1	6
Campylobacter coli	OR12	6	-	4	-	-	2	1	5
Campylobacter concisus	ATCC 33237	6	-	3	-	-	3	2	4
Campylobacter lanienae	NCTC 13004	6	-	3	-	-	3	2	4
Campylobacter hepaticus	HV10	5	-	2	-	-	3	2	3
Campylobacter gracilis	ATCC 33236	0	-	-	-	-	-	-	-
Campylobacter hominis	ATCC BAA-381	0	-	-	-	-	-	-	-
Campylobacter ureolyticus	RIGS 9880	0	-	-	-	-	-	-	-
Helicobacter felis	ATCC 49179	26	-	15	-	-	11	6	20
Helicobacter bilis	AAQJH	14	-	3	-	-	11	1	13
Helicobacter cinaedi	P03D0629	14	-	6	-	-	8	4	10
Helicobacter himalayensis	YS1	14	-	7	-	-	7	3	11
Helicobacter suis	SNTW101c	14	-	9	-	-	5	5	9
Helicobacter typhlonius	1	9	-	6	-	-	3	2	7
Helicobacter hepaticus	ATCC 51449	9	-	4	-	-	5	2	7
Helicobacter pullorum	NCTC13154	9	-	5	-	-	4	2	7
Helicobacter cetorum	MIT 99-5656	8	-	5	-	-	3	2	6
Helicobacter apodemus	SCJK1	7	-	3	-	-	4	1	6
Helicobacter pylori	26695	4	-	2	-	-	2	1	3
Helicobacter acinonychis	Sheeba	4	-	2	-	-	2	1	3
Helicobacter mustelae	NCTC12198	3	-	3	-	-	-	2	1
Helicobacter sp.	MIT 01-6242	2	-	1	-	-	1	1	1
Helicobacter cholecystus	NCTC13205	2	-	1	-	-	1	1	1
Wolinella succinogenes	NCTC11488	31	-	16	2	-	13	4	27
Arcobacter nitrofigilis	DSM 7299	32	-	-	32	-	-	3	29
Arcobacter butzleri	JV22	29	-	-	29	-	-	3	26
Arcobacter halophilus	CCUG 53805	29	-	-	29	-	-	5	24
Arcobacter marinus	JCM 15502	29	-	-	29	-	-	3	26
Arcobacter molluscorum	CECT 7696	26	-	1	25	-	-	2	24
Arcobacter ellisii	LMG 26155	26	-	-	26	-	-	6	20
Arcobacter mytili	LMG 24559	25	-	-	25	-	-	4	21
Arcobacter anaerophilus	DSM 24636	23	-	-	23	-	-	4	19
Arcobacter sp.	L	24	-	-	24	-	-	3	21
Arcobacter bivalviorum	LMG 26154	23	-	-	23	-	-	5	18
Arcobacter cryaerophilus	ATCC 43158	20	-	-	20	-	-	4	16
Arcobacter skirrowii	CCUG 10374	17	-	-	17	-	-	4	13
Arcobacter thereius	LMG 24486	17	-	-	17	-	-	3	14
Arcobacter trophiarum	LMG 25534	17	-	-	17	-	-	2	15
Arcobacter pacificus	LMG 26638	17	-	1	16	-	-	6	11
Sulfurospirillum halorespirans	DSM 13726	39	1	37	1	-	-	6	33
Sulfurospirillum barnesii	SES-3	36	1	34	1	-	-	4	32
Sulfurospirillum cavolei	UCH003	35	2	32	1	-	-	4	31
Sulfurospirillum sp.	SL2-1	35	1	33	1	-	-	4	31
Sulfurospirillum multivorans	DSM 12446	34	1	32	1	-	-	5	29
Sulfurospirillum deleyianum	DSM 6946	27	1	25	1	-	-	5	22
Sulfurimonas gotlandica	GD1	26	4	21	1	-	-	6	20
Sulfurimonas autotrophica	DSM 16294	9	-	8	-	1	-	1	8
Sulfurimonas denitrificans	DSM 1251	13	-	12	1	-	-	2	11
Nitratiruptor sp.	SB155-2	8	4	4	-	-	-	4	4
Nitratiruptor tergarcus	DSM 16512	4	3	1	-	-	-	2	2
Nitratifractor salsuginis	DSM 16511	0	-	-	-	-	-	-	-
Sulfurovum lithotrophicum	ATCC BAA-797	0	-	-	-	-	-	-	-
Sulfurovum sp.	NBC37-1	0	-	-	-	-	-	-	-
Nautilia sp.	PV-1	12	2	9	-	-	1	2	10
Nautilia profundicola	AmH	11	1	9	-	-	1	1	10
Hydrogenimonas sp.	MAG	9	-	9	-	-	-	4	5
Cetia pacifica	TB6	6	-	5	-	-	1	1	5
Caminibacter mediatlanticus	TB-2	5	-	4	-	-	1	1	4
Lebetimonas sp.	JS138	3	-	3	-	-	-	1	2
Lebetimonas natsushimae	HS1857	6	-	6	-	-	-	2	4
Hydrogenimonas thermophila	EP1-55-1	21	2	16	1	2	-	3	18
