# Supplementary material for: The evolutionary path of chemosensory and flagellar macromolecular machines in Campylobacterota
Source: PLoS Genet. 2022 Jul 14;18(7):e1010316. doi: 10.1371/journal.pgen.1010316 (PMC9321776; doi:10.1371/journal.pgen.1010316)
Supplement: S5 Table — (XLSX) [file pgen.1010316.s015.xlsx]

## Sheet: S5
S5 Table. Distribution of full and partial F9 class gene set in various taxon (phyla or classes).
Phylum/Class	Number of respresentative species	Number of species with full F9 class	Number of species with partial F9 class
γ-proteobacteria	537	10	0
Firmicutes	492	15	1
Actinobacteria	474	3	0
α-proteobacteria	314	18	1
FCB group	234	0	0
β-proteobacteria	210	8	0
Tenericutes	100	0	0
Campylobacterota	82	2	3
Desulfobacterota	54	2	0
PVC group	53	0	0
Spirochaetes	42	0	0
Cyanobacteria	36	0	0
Thermotogae	24	2	0
Deinococcus-Thermus	24	0	0
Fusobacteria	17	0	0
Myxococcota	15	0	0
Chloroflexi	15	0	0
Aquificae	11	0	3
Acidobacteria	10	1	0
Deferribacteres	5	3	0
Acidithiobacillia	5	0	0
Synergistetes	5	0	0
Bdellovibrionota	4	0	0
Nitrospirae	4	0	0
Desulfurellales	2	0	0
z-proteobacteria	2	0	0
Elusimicrobia	2	0	0
Dictyoglomi	2	0	0
Hydrogenophilalia	1	0	0
Chrysiogenetes	1	0	0
Calditrichaeota	1	0	0
Coprothermobacterota	1	0	0
Caldiserica/Cryosericota group	1	0	0
Armatimonadetes	1	0	0
