# Supplementary material for: The evolutionary path of chemosensory and flagellar macromolecular machines in Campylobacterota
Source: PLoS Genet. 2022 Jul 14;18(7):e1010316. doi: 10.1371/journal.pgen.1010316 (PMC9321776; doi:10.1371/journal.pgen.1010316)
Supplement: S6 Table — (XLSX) [file pgen.1010316.s016.xlsx]

## Sheet: S6
S6 Table. The chemosensory F9 class components in 72 species.
Phylum/Class	Organism/Name	Strain	GenBank accession	F classes	Gene order of full and partial F9 class	flagella YES/NO	DosM (78)	CheW3 (75)
α-proteobacteria	Blastochloris tepida	GI	GCA_003966715.1	F5, F9	[DosMW3B.RYA]	YES	WP_126397564.1	WP_126397567.1
	Methylobacterium terrae	17Sr1-28	GCA_003173755.1	ACF, F5, F9	[DosMW3BRA.YX]	YES	WP_109959382.1	WP_109959383.1
	Methylobacterium nodulans	ORS 2060	GCA_000022085.1	ACF, F5, F9	[DosMW3B.RYA]	YES	WP_015927497.1	WP_015927498.1
	Microvirga ossetica	V5/3M	GCA_002741015.1	ACF, F5, F9	"DosM"W3BRA.YX	YES	pseudogene	WP_099512062.1
	Novosphingobium resinovorum	SA1	GCA_001742225.1	F9	[DosMW3BRA.YX]	YES	WP_069710031.1	WP_083274891.1
	Sphingobium barthaii	KK22	GCA_015074805.1	F5, F9	[DosMW3BRA.YX]	YES	WP_025547711.1	WP_065847827.1
	Sphingomonas taxi	ATCC 55669	GCA_000764535.1	F5, F7, F8, partial-F9	DosMW3B.R	YES	WP_038666894.1	WP_052075577.1
	Sphingomonas panacis	DCY99	GCA_001717955.1	F5, F9	[DosMW3BRA.YX]	NO	WP_069204555.1	WP_069204554.1
	Azospirillum oryzae	KACC 14407	GCA_013347285.1	ACF, F5, F7, F9	[YCDosMW3B.RYA]	YES	WP_149198667.1	WP_149198666.1
	Azospirillum ramasamyi	M2T2B2	GCA_003233655.1	ACF, F5, F7, F9	[YCDosMW3B.RYA]	YES	WP_111069911.1	WP_111069910.1
	Azospirillum thiophilum	BV-S	GCA_001305595.1	ACF, F5, F7, F8, F9	[YCDosMW3B.RYA]	YES	WP_045583827.1	WP_045583828.1
	Azospirillum thermophilum	CFH 70021	GCA_003130795.1	ACF, F5, F7, F9	[DosMW3B.RYA]	YES	WP_109332302.1	WP_109332301.1
	Skermanella pratensis	W17	GCA_008843145.1	F5, F7, F9	[DosMW3B.RYA.YX]	YES	WP_192499479.1	WP_158045324.1
	Indioceanicola profundi	SCSIO 08040	GCA_003568845.1	ACF, F5, F9	[DosMW3B.RYA.YYX]	YES	WP_119679346.1	WP_119679345.1
	Nitrospirillum amazonense	CBAmC	GCA_000730165.2	ACF, F5, F8, F9	[DosMW3BRA.YX]	YES	WP_088873301.1	WP_088873302.1
	Stella humosa	ATCC 43930	GCA_006738645.1	F9	[DosMW3B.RYAYX]	NO	WP_123695647.1	WP_197735690.1
	Pararhodospirillum photometricum	DSM 122	GCA_000284415.2	ACF, F5, F8, F9	[DosMW3B.RYA..Y]	YES	WP_014413831.1	WP_041793918.1
	Rhodospirillum centenum	SW	GCA_000016185.1	ACF, F5, F9	[DosMW3B.RYA]	YES	WP_012565582.1	WP_012565581.1
	Rhodospirillum rubrum	F11	GCA_000225955.1	F5, F8, F9	[DosMW3B.RYA..Y]	YES	WP_011390074.1	WP_011390075.1
β-proteobacteria	Polaromonas vacuolata	KCTC 22033	GCA_012584515.1	F7, F9, Tfp	[DosMW3YA.Y]	YES	WP_168921938.1	WP_168921939.1
	Roseateles depolymerans	KCTC 42856	GCA_001483865.1	ACF, F7, F9, Tfp	[DosMW3B.RYA]	YES	WP_058935150.1	WP_058935149.1
	Sphaerotilus natans	D-507	GCA_008329925.1	F7, F8, F9, Tfp	[DosMW3B.RYA.Y]	YES	WP_149505510.1	WP_149505509.1
	Herbaspirillum huttiense	NFYY 53159	GCA_004367745.1	ACF, F6, F7, F8, F9, Tfp	[DosMW3B.RYA.Y]	YES	WP_134222300.1	WP_134222299.1
	Herbaspirillum seropedicae	Z67	GCA_001040945.1	ACF, F6, F7, F8, F9, Tfp	[DosMW3B.RYA.Y.M]	YES	WP_013233710.1	WP_013233711.1
	Massilia armeniaca	ZMN-3	GCA_003028855.1	ACF, F6, F7, F8, F9,Tfp	[DosMW3B.RYA]	YES	WP_107143962.1	WP_107143963.1
	Massilia putida	6NM-7	GCA_001941825.1	ACF, F6, F7, F8, F9, Tfp	[DosMW3B.RYA]	YES	WP_075791404.1	WP_075791405.1
	Burkholderia glumae	257sh-1	GCA_009931375.1	ACF, F7, F9	[DosMW3B.RYA.YM]	YES	WP_039203177.1	WP_100556343.1
Desulfobacterota	Caldimicrobium thiodismutans	TF1	GCA_001548275.1	F5, F9	[DosMW3B.RYA.YM]	YES	WP_068512674.1	WP_068512671.1
	Thermosulfuriphilus ammonigenes	ST65	GCA_011207455.1	F5, F9	[DosMW4B..RYA]	YES	WP_166031969.1	WP_166031968.1
Campylobacterota	Sulfuricurvum sp.	17-40-25	GCA_002282015.1	F3, F7, F9	[DosMW3B.RY.YAW1]	YES	OZA02490.1	OZA02491.1
	Sulfurimonas gotlandica	GD1	GCA_000242915.2	F3, F7, F9	[DosMW3B.RY.YAW1]	YES	WP_008339912.1	WP_008340038.1
	Nitratiruptor sp.	SB155-2	GCA_000010325.1	F14, partial-F9	DosMW3B.R; DosMW3	YES	WP_012082576.1 (1); WP_012081654.1 (2)	WP_012082575.1 (1); WP_012081653.1 (2)
	Nitratiruptor tergarcus	DSM 16512	GCA_900176045.1	F14, partial-F9	DosMW3B.R	YES	WP_084275224.1	WP_084275223.1
	Nautilia sp.	PV-1	GCA_004006315.1	F3, partial-F9	DosMW3.RB	YES	WP_127679345.1	WP_127679346.1
γ-proteobacteria	Allochromatium vinosum	DSM 180	GCA_000025485.1	ACF, F6, F7, F8, F9, Tfp	[YC.DosMW3B.RYA.YM]	YES	WP_012971646.1	WP_012971647.1
	Aquisalimonas sp.	2447	GCA_012044895.1	F6, F9, Tfp	[DosMW3B.RYA]; DosM	YES	WP_167782671.1 (1); WP_167783064.1 (2)	WP_167782670.1 (1)
	Catenovulum sediminis	WS1-A	GCA_007289895.1	F6, F7, F9	[DosMW3B.RYA.Y]	YES	WP_143870839.1	WP_143870840.1
	Methylomicrobium buryatense	5GB1C	GCA_005931095.1	F6, F7, F8, F9	[DosMW3B.RYA.YM]	YES	WP_017839518.1	WP_138767147.1
	Salinimonas lutimaris	DPSR-4	GCA_005222225.1	F6, F7, F9	[DosMW3B.RYA..YM]	YES	WP_137166147.1	WP_137166148.1
	Thermochromatium tepidum	ATCC 43061	GCA_009664085.1	F6, F7, F9, Tfp	[DosMW3B.RYA.YM]	YES	WP_153976057.1	WP_153976056.1
	Thiocystis violascens	DSM 198	GCA_000227745.3	F6, F7, F8, F9, Tfp	[DosMW3B.RYA.YM]	YES	WP_014776894.1	WP_014776895.1
	Vibrio cholerae	MS6	GCA_000829215.1	F6, F7, F9	[DosMW3B.RYA.YM]	YES	WP_001185438.1	WP_000200011.1
	Vibrio metoecus	08-2459	GCA_009665275.1	F6, F7, F9	[MMDosMW3B.RYA.YM]	YES	WP_001185448.1	WP_154138781.1
	Vibrio tritonius	JCM 16456	GCA_001547935.1	F6, F9	[DosMW3B.RYA.YM]	YES	WP_068713734.1	WP_068713735.1
Acidobacteria	Paludibaculum fermentans	P105	GCA_015277775.1	F5, F7, F8, F9, Tfp	[DosMW4B.RYSYA]	YES	WP_194448395.1	WP_194448396.1
Deferribacteres	Denitrovibrio acetiphilus	DSM 12809	GCA_000025725.1	F?, F8, F9	[DosMW3B.Y.RYAY]	YES	WP_083772428.1	WP_013011970.1
	Geovibrio thiophilus	DSM 11263	GCA_004087915.1	F?, F8, F9	[DosMW3BSY.RYAY]	YES	WP_128467051.1	WP_128467050.1
	Deferribacter desulfuricans	SSM1	GCA_000010985.1	F?2, F9, Tfp	[DosMW3B.Y.RYA]	YES	WP_013007911.1	WP_013007912.1
Thermotogae	Kosmotoga pacifica	SLHLJ1	GCA_001027025.1	F9	[RYA.DosMW3B]	NO	WP_047754391.1	WP_082128477.1
	Pseudothermotoga hypogea	NBRC 106472	GCA_000504105.1	F1, F9	[RYADosMW3BYXX]	YES	WP_038059742.1	WP_031504180.1
Actinobacteria	Kineococcus radiotolerans	SRS30216	GCA_000017305.1	F5, F9	[DosMW3B.RYA.YM]	YES	WP_011981530.1	WP_011981529.1
	Actinoplanes missouriensis	431	GCA_000284295.1	ACF, F9	[DosMW3B.RYA.YM]	YES	WP_014446982.1	WP_014446981.1
	Actinoplanes teichomyceticus	ATCC 31121	GCA_003711105.1	ACF, F5, F9	[DosMW3B.RYA.YM]	YES	WP_122980804.1	WP_122980803.1
Firmicutes	Paenibacillus naphthalenovorans	32O-Y	GCA_001465255.1	F1, F9, F11	[DosMW3B.YRA.W3]	YES	WP_062408673.1 (1)	WP_062408672.1 (1); WP_062408668.1 (2)
	Clostridium saccharobutylicum	DSM 13864	GCA_000473995.1	F1, F7, F9, F11	[DosMW3B.RYAYXX]; W3Y	YES	WP_022746095.1 (1)	WP_022746096.1 (1); WP_022746140.1 (2)
	Thermoanaerobacter wiegelii	Rt8.B1	GCA_000147695.3	F1, F9	[DosMW3B.RYA]	YES	WP_014063478.1	WP_014063477.1
	Caldanaerobacter subterraneus	MB4	GCA_000007085.1	F1, F9	[DosMW3B.RYA]	YES	WP_011025401.1	WP_011025402.1
	Thermoanaerobacterium xylanolyticum	LX-11	GCA_000189775.3	F1, partial-F9, F11	DosMW3B.R	YES	WP_013786863.1	WP_013786864.1
	Caldicellulosiruptor bescii	DSM 6725	GCA_000022325.1	F1, F7, F9	[DosMW3BYXXRA]; DosMW1BA.RY.M	YES	WP_015908569.1 (1); WP_015907153.1 (2)	WP_015908568.1 (1)
	Caldicellulosiruptor kronotskyensis	2002	GCA_000166775.1	F1, F7, F9	[DosMW3BYXXRA]; DosMW1BA.RY.M	YES	WP_013429465.1 (1); WP_013430975.1 (2)	WP_013429466.1 (1)
	Caldicellulosiruptor obsidiansis	OB47	GCA_000145215.1	F1, F7, F9	[DosMW3BY..XXRA]	YES	WP_013291271.1	WP_013291270.1
	Caldicellulosiruptor owensensis	OL	GCA_000166335.1	F1, F7, F9	[DosMW3BYXXRA]; DosMW1BA.RYW1M	YES	WP_013412771.1 (1); WP_013411434.1 (2)	WP_013412770.1 (1)
	Caldicellulosiruptor saccharolyticus	DSM 8903	GCA_000016545.1	F1, F7,F9	DosMW1BA.RY.MY	YES	WP_011916377.1	-
	Anoxybacter fermentans	DY22613	GCA_003991135.1	F1, F9	[DosMW3B.RYA]	YES	WP_127016653.1	WP_127016652.1
	Heliorestis convoluta	HH	GCA_009649955.1	ACF, F1, F9	[DosMW3BA.Y.MR]	YES	WP_162007844.1	WP_153724017.1
	Carboxydothermus hydrogenoformans	Z-2901	GCA_000012865.1	F1, F9	[MMY.RDosMW3BYA]	YES	WP_011343952.1	WP_011343953.1
	Thermacetogenium phaeum	DSM 12270	GCA_000305935.1	F1, F9	"DosM"W3B..YASMYW1M	YES	pseudogene	WP_015049660.1
	Syntrophomonas wolfei subsp. wolfei str. Goettingen	Goettingen G311	GCA_000014725.1	F1, F9	[RYA...DosMW3BYXX]	YES	WP_011640857.1	WP_011640856.1
	Syntrophothermus lipocalidus	DSM 12680	GCA_000092405.1	F1, F9, F9	[RYA...DosMW3BYXX.DosM]; DosM	YES	WP_013175891.1 (1); WP_013175898.1 (2); WP_013174773.1 (3)	WP_013175892.1 (1)
Aquificae	Persephonella hydrogeniphila	DSM 15103	GCA_900215515.1	F14, partial-F9	DosMW3R.B	YES	WP_097000903.1	WP_097000904.1
	Persephonella sp.	KM09-Lau-8	GCA_000703085.1	F14, partial-F9	DosMW3B.R	YES	WP_029522253.1	WP_029522254.1
	Thermovibrio guaymasensis	DSM 15521	GCA_003633715.1	F14, partial-F9	DosMW3RB; DosMW3RB	YES	WP_170137342.1 (1); WP_121171510.1 (2)	WP_121170141.1 (1); WP_121171512.1 (2)
Note:
1. In the F class column, the "F?" represents an undefined "F class" .
2. In the F9 component column, the full F9 gene cluster is enclosed by square brakets. W1: single CheW domain ; W3:triple CheW domains; W4:quadruple CheW domains.
3. The “DosM ” in the F9 component column means this gene product is not annotated in the genome, which is a pseudogene.
4. In DosM and CheW3 columns, the multiple copies of adjacent dosM and cheW3 gene are labeled with a corresponding serial number (1), (2), (3).
5. In DosM column, the two DosM homologs highlighted in yellow are the only proteins that have a sensory CZB domain.
