# Supplementary material for: The evolutionary path of chemosensory and flagellar macromolecular machines in Campylobacterota
Source: PLoS Genet. 2022 Jul 14;18(7):e1010316. doi: 10.1371/journal.pgen.1010316 (PMC9321776; doi:10.1371/journal.pgen.1010316)
Supplement: S7 Table — (XLSX) [file pgen.1010316.s017.xlsx]

## Sheet: S7
S7 Table. Summary of CheY homologs in Campylobacterota genomes.
Organism/Name	Strain	F3-CheY (prmA upstream)	F7-CheY	CheYc	CheYw	CheYm	CheYx	CheYz	F8-CheY	F9-CheY1 (5'-end)	F9-CheY2 (3'-end)	F14-CheY
Arcobacter anaerophilus	DSM 24636	-	WP_044414784.1	WP_013136936.1	WP_129082367.1	WP_129082357.1	-	WP_044417492.1	-	-	-	-
Arcobacter bivalviorum	LMG 26154	-	WP_114839164.1	WP_114840403.1	WP_114840433.1	WP_114838408.1	-	WP_114838346.1	-	-	-	-
Arcobacter butzleri	JV22	-	WP_004509378.1	WP_004509576.1	-	WP_004510480.1	-	WP_004511327.1	-	-	-	-
Arcobacter cryaerophilus	ATCC 43158	-	WP_066223040.1	WP_105917192.1	-	WP_105918270.1	-	WP_066155001.1	-	-	-	-
Arcobacter ellisii	LMG 26155	-	WP_118917292.1	WP_118917069.1	-	WP_118916485.1	-	WP_118918155.1	-	-	-	-
Arcobacter halophilus	CCUG 53805	-	WP_101184837.1	WP_101183135.1	WP_101185593.1	WP_101185235.1	-	WP_101185818.1	-	-	-	-
Arcobacter marinus	JCM 15502	-	WP_079577925.1	WP_079577745.1	WP_079580185.1	-	-	WP_079576876.1	-	-	-	-
Arcobacter molluscorum	CECT 7696	-	WP_099342887.1	-	WP_099342937.1	-	-	WP_099342046.1	-	-	-	-
Arcobacter mytili	LMG 24559	-	WP_114841916.1	WP_114842121.1	WP_114841032.1	WP_114841019.1	-	WP_114842599.1	-	-	-	-
Arcobacter nitrofigilis	DSM 7299	-	WP_013135570.1	WP_013136936.1	WP_013134500.1	WP_013136237.1	-	WP_013136300.1	-	-	-	-
Arcobacter pacificus	LMG 26638	-	WP_130233479.1	WP_130233253.1	WP_130232586.1	-	-	WP_130234044.1	-	-	-	-
Arcobacter skirrowii	CCUG 10374	-	WP_066161262.1	-	-	WP_066162468.1	-	WP_066160433.1	-	-	-	-
Arcobacter sp.	L	-	WP_014474229.1	-	-	WP_014473274.1	-	WP_014475106.1	-	-	-	-
Arcobacter thereius	LMG 24486	-	WP_066183911.1	-	-	WP_066185721.1	-	WP_066182891.1	-	-	-	-
Arcobacter trophiarum	LMG 25534	-	WP_115428355.1	WP_115428413.1	-	WP_115428757.1	-	WP_115428957.1	-	-	-	-
Campylobacter avium	LMG 24591	WP_094325723.1	-	-	-	-	-	-	-	-	-	-
Campylobacter coli	OR12	WP_002777196.1	-	-	-	-	-	-	-	-	-	-
Campylobacter concisus	ATCC 33237	WP_002939933.1	-	-	-	-	-	-	-	-	-	-
Campylobacter cuniculorum	LMG 24588	WP_027305721.1	-	-	-	-	-	-	-	-	-	-
Campylobacter curvus	525.92	WP_026175517.1	-	-	-	-	-	-	-	-	-	-
Campylobacter fetus	NCTC10842	WP_002850168.1	-	-	-	-	-	-	-	-	-	-
Campylobacter gracilis	ATCC 33236	-	-	-	-	-	-	-	-	-	-	-
Campylobacter hominis	ATCC BAA-381	-	-	-	-	-	-	-	-	-	-	-
Campylobacter helveticus	ATCC 51209	WP_082199464.1	-	-	-	-	-	-	-	-	-	-
Campylobacter upsaliensis	NCTC11541	WP_004277573.1	-	-	-	-	-	-	-	-	-	-
Campylobacter hepaticus	HV10	WP_066778680.1	-	-	-	-	-	-	-	-	-	-
Campylobacter hyointestinalis	LMG 9260	WP_034963335.1	-	-	-	-	-	-	-	-	-	-
Campylobacter iguaniorum	2463D	WP_038454867.1	-	-	-	-	-	-	-	-	-	-
Campylobacter insulaenigrae	NCTC 12927	WP_039650739.1	-	-	-	-	-	-	-	-	-	-
Campylobacter jejuni	81-176	WP_002866134.1	-	-	-	-	-	-	-	-	-	-
Campylobacter lanienae	NCTC 13004	WP_086237958.1	-	-	-	-	-	-	-	-	-	-
Campylobacter lari	NCTC 11845	WP_039619063.1	-	-	-	-	-	-	-	-	-	-
Campylobacter peloridis	LMG 23910	WP_044599191.1	-	-	-	-	-	-	-	-	-	-
Campylobacter pinnipediorum	RM17260	WP_069632374.1	-	-	-	-	-	-	-	-	-	-
Campylobacter showae	B91_SC	WP_039888294.1	-	-	-	-	-	-	-	-	-	-
Campylobacter sp.	RM8964	WP_086248597.1	-	-	-	-	-	-	-	-	-	-
Campylobacter sputorum	RM8705	WP_033916130.1	-	-	-	-	-	-	-	-	-	-
Campylobacter subantarcticus	LMG 24377	WP_012661962.1	-	-	-	-	-	-	-	-	-	-
Campylobacter ureolyticus	RIGS 9880	-	-	-	-	-	-	-	-	-	-	-
Campylobacter volucris	LMG 24379	WP_039665951.1	-	-	-	-	-	-	-	-	-	-
Helicobacter acinonychis	Sheeba	WP_011578044.1	-	-	-	-	-	-	-	-	-	-
Helicobacter apodemus	SCJK1	WP_108911166.1	-	-	-	-	-	-	-	-	-	-
Helicobacter bilis	AAQJH	WP_004088980.1	-	-	-	-	-	-	-	-	-	-
Helicobacter cetorum	MIT 99-5656	WP_014659753.1	-	-	-	-	-	-	-	-	-	-
Helicobacter cholecystus	NCTC13205	WP_104724063.1	-	-	-	-	-	-	-	-	-	-
Helicobacter cinaedi	P03D0629	WP_002957161.1	-	-	-	-	-	-	-	-	-	-
Helicobacter felis	ATCC 49179	WP_013469703.1	-	-	-	-	-	-	-	-	-	-
Helicobacter hepaticus	ATCC 51449	WP_011115665.1	-	-	-	-	-	-	-	-	-	-
Helicobacter himalayensis	YS1	WP_066386720.1	-	-	-	-	-	-	-	-	-	-
Helicobacter mustelae	NCTC12198	WP_013022574.1	-	-	-	-	-	-	-	-	-	-
Helicobacter pullorum	NCTC13154	WP_005021554.1	-	-	-	-	-	-	-	-	-	-
Helicobacter pylori	26695	WP_000772151.1	-	-	-	-	-	-	-	-	-	-
Helicobacter sp.	MIT 01-6242	WP_066340289.1	-	-	-	-	-	-	-	-	-	-
Helicobacter typhlonius	1	WP_034328024.1	-	-	-	-	-	-	-	-	-	-
Helicobacter suis	SNTW101c	WP_034375411.1	-	-	-	-	-	-	-	-	-	-
Caminibacter mediatlanticus	TB-2	WP_007474892.1	-	-	-	-	-	-	-	-	-	-
Cetia pacifica	TB6	WP_123353246.1	-	-	-	-	-	-	-	-	-	-
Hydrogenimonas sp.	MAG	BBG65088.1	-	-	-	-	-	-	-	-	-	-
Hydrogenimonas thermophila	EP1-55-1	WP_092910985.1	-	-	-	-	-	-	-	-	-	-
Lebetimonas natsushimae	HS1857	WP_096260150.1	-	-	-	-	-	-	-	-	-	-
Lebetimonas sp.	JS138	WP_024788269.1	-	-	-	-	-	-	-	-	-	-
Nautilia profundicola	AmH	WP_012663438.1	-	-	-	-	-	-	-	-	-	-
Nautilia sp.	PV-1	WP_127679250.1	-	-	-	-	-	-	-	-	-	-
Nitratifractor salsuginis	DSM 16511	-	-	-	-	-	-	-	-	-	-	WP_084275504.1
Nitratiruptor sp.	SB155-2	-	-	-	-	-	-	-	-	-	-	WP_012081978.1
Nitratiruptor tergarcus	DSM 16512	-	-	-	-	-	-	-	-	-	-	-
Sulfuricurvum kujiense	DSM 16994	WP_013460752.1	WP_013460815.1	WP_013459334.1	-	WP_013459979.1	WP_013460348.1	-	WP_013459833.1	-	-	-
Sulfuricurvum sp.	PC08-66	KIM12414.1	KIM10134.1	-	-	-	-	-	KIM10202.1	-	-	-
Sulfuricurvum sp.	MLSB	KFN39462.1	KFN40950.1	-	-	-	-	-	-	-	-	-
Sulfuricurvum sp.	17-40-25	OZA04366.1	OZA02224.1	OZA01744.1	-	-	-	-	-	OZA02494.1	OZA02496.1	-
Sulfuricurvum sp.	IAE1	WP_132811611.1	WP_132812773.1	WP_132813259.1	-	WP_132812267.1	-	-	-	-	-	-
Sulfurimonas autotrophica	DSM 16294	WP_013327530.1	-	WP_013327955.1	-	-	-	-	WP_013326787.1	-	-	-
Sulfurimonas denitrificans	DSM 1251	WP_011373290.1	WP_011372600.1	WP_011372664.1	-	WP_011371918.1	-	-	-	-	-	-
Sulfurimonas gotlandica	GD1	WP_008336051.1	WP_008336067.1	WP_008336337.1	-	-	-	-	-	WP_008340077.1	WP_008340083.1	-
Sulfurospirillum barnesii	SES-3	WP_014770005.1	WP_014770253.1	-	-	WP_014770308.1	-	-	-	-	-	-
Sulfurospirillum cavolei	UCH003	WP_060825410.1	WP_060825247.1	WP_060826909.1	-	WP_060825224.1	-	-	-	-	-	-
Sulfurospirillum deleyianum	DSM 6946	WP_012857528.1	WP_012857756.1	WP_041666616.1	-	WP_012857785.1	-	-	-	-	-	-
Sulfurospirillum halorespirans	DSM 13726	WP_025345547.1	WP_025345811.1	WP_145923290.1	-	WP_025345874.1	-	-	-	-	-	-
Sulfurospirillum multivorans	DSM 12446	WP_025345547.1	WP_025345811.1	WP_025345799.1	-	WP_025345874.1	-	-	-	-	-	-
Sulfurospirillum sp.	SL2-1	WP_087439194.1	WP_087439406.1	WP_087439904.1	-	-	-	-	-	-	-	-
Sulfurovum lithotrophicum	ATCC BAA-797	-	-	-	-	-	-	-	-	-	-	-
Sulfurovum sp.	NBC37-1	-	-	-	-	-	-	-	-	-	-	-
Wolinella succinogenes	NCTC11488	WP_011138550.1	-	-	WP_041571782.1	-	-	-	-	-	-	-
