# Supplementary material for: The evolutionary path of chemosensory and flagellar macromolecular machines in Campylobacterota
Source: PLoS Genet. 2022 Jul 14;18(7):e1010316. doi: 10.1371/journal.pgen.1010316 (PMC9321776; doi:10.1371/journal.pgen.1010316)
Supplement: S8 Table — (XLSX) [file pgen.1010316.s018.xlsx]

## Sheet: S8
S8 Table. Flagellar components in Campylobacterota genomes.
													f-T3SS																							Central Rod
Organism/Name		FlhA			FlhB			FlhX			FliH			FliI			FliO			FliP			FliQ			FliR			FlgB			FlgC			FliE			FlgF			FlgG			FlgJ			MotA-1
	Locus tag	Protein product	Length	Locus tag	Protein product	Length	Locus tag	Protein product	Length	Locus tag	Protein product	Length	Locus tag	Protein product	Length	Locus tag	Protein product	Length	Locus tag	Protein product	Length	Locus tag	Protein product	Length	Locus tag	Protein product	Length	Locus tag	Protein product	Length	Locus tag	Protein product	Length	Locus tag	Protein product	Length	Locus tag	Protein product	Length	Locus tag	Protein product	Length	Locus tag	Protein product	Length	Locus tag	Protein product	Length	Locus tag
Helicobacter mustelae	HMU_RS02885	WP_049762225.1	725	HMU_RS03280	WP_013022948.1	364	HMU_RS06095	WP_013023483.1	89	HMU_RS06225	WP_111713511.1	262	HMU_RS05385	WP_013023354.1	434	HMU_RS02630	WP_013022833.1	252	HMU_RS01355	WP_013022597.1	247	HMU_RS03150	WP_041913100.1	88	HMU_RS06950	WP_013023644.1	254	HMU_RS06540	WP_041913393.1	141	HMU_RS06545	WP_013023566.1	164	HMU_RS06550	WP_013023567.1	101	HMU_RS06205	WP_041913381.1	277	HMU_RS01075	WP_013022548.1	262	HMU_RS01930	WP_013022698.1	98	HMU_RS01995	null	-	-
Helicobacter cetorum	HCD_RS05100	WP_014659510.1	734	HCD_RS06970	WP_014659868.1	358	HCD_RS03775	WP_014659265.1	90	HCD_RS02080	WP_014658961.1	258	HCD_RS00710	WP_014658700.1	436	HCD_RS01335	WP_041594807.1	294	HCD_RS05230	WP_014659531.1	248	HCD_RS00705	WP_014658699.1	88	HCD_RS03135	WP_014659140.1	255	HCD_RS03850	WP_014659280.1	140	HCD_RS03855	WP_014659281.1	161	HCD_RS03860	WP_014659282.1	109	HCD_RS06495	WP_014659780.1	269	HCD_RS08580	WP_014660161.1	262	HCD_RS06275	WP_014659737.1	107	HCD_RS05835	WP_014659652.1	257	-
Helicobacter pylori	HP_RS05115	WP_001262893.1	733	HP_RS03750	WP_000796857.1	358	HP_RS07795	WP_001044050.1	90	HP_RS01730	WP_000056222.1	258	HP_RS07030	WP_001128709.1	434	HP_RS02870	WP_010875498.1	293	HP_RS03355	null	-	HP_RS07025	WP_000445741.1	88	HP_RS00845	WP_000883720.1	255	HP_RS07715	null	-	HP_RS07710	WP_000480097.1	161	HP_RS07705	WP_001147918.1	109	HP_RS05370	WP_001179202.1	269	HP_RS07845	WP_000946438.1	262	HP_RS01205	WP_000609401.1	105	HP_RS03970	WP_000366185.1	257	-
Helicobacter acinonychis	HAC_RS04935	WP_011578013.1	733	HAC_RS02830	WP_011577565.1	358	HAC_RS07150	WP_011578468.1	90	HAC_RS04160	WP_081430806.1	258	HAC_RS00450	WP_011577083.1	434	HAC_RS06080	WP_011578247.1	296	HAC_RS03720	WP_011577759.1	248	HAC_RS00445	WP_011577082.1	88	HAC_RS01590	WP_011577307.1	255	HAC_RS07075	WP_011578453.1	140	HAC_RS07070	WP_011578452.1	161	HAC_RS07065	WP_011578451.1	109	HAC_RS03410	WP_011577691.1	269	HAC_RS01095	WP_011577213.1	262	HAC_RS05865	WP_011578197.1	105	HAC_RS03135	WP_011577632.1	257	-
Helicobacter suis	FOY54_RS02855	WP_006564842.1	731	FOY54_RS08430	WP_034375784.1	355	FOY54_RS04875	WP_006564682.1	86	FOY54_RS01040	WP_081255395.1	266	FOY54_RS08565	WP_064429851.1	434	FOY54_RS03565	WP_034375063.1	268	FOY54_RS02000	WP_006563849.1	250	FOY54_RS06840	WP_034375519.1	88	FOY54_RS07515	WP_143433497.1	275	FOY54_RS04585	WP_006564751.1	140	FOY54_RS04580	WP_064430113.1	163	FOY54_RS04575	WP_034376995.1	100	FOY54_RS01985	WP_006563852.1	286	FOY54_RS00865	WP_006565232.1	262	FOY54_RS02545	WP_040499354.1	345	FOY54_RS01275	WP_006564719.1	256	-
Helicobacter felis	HFELIS_RS04750	WP_013469400.1	732	HFELIS_RS01120	WP_013468698.1	352	HFELIS_RS03860	WP_013469227.1	88	HFELIS_RS01465	WP_013468765.1	264	HFELIS_RS06875	WP_013469825.1	436	HFELIS_RS00470	WP_041302668.1	262	HFELIS_RS06190	WP_081458372.1	247	HFELIS_RS05595	WP_013469567.1	88	HFELIS_RS07225	WP_013469895.1	255	HFELIS_RS01855	WP_013468839.1	140	HFELIS_RS01860	WP_013468840.1	163	HFELIS_RS01865	WP_013468841.1	100	HFELIS_RS06205	WP_013469690.1	271	HFELIS_RS05390	WP_006016181.1	262	HFELIS_RS04770	WP_013469404.1	100	HFELIS_RS05615	WP_013469572.1	256	-
Helicobacter bilis	XJ32_RS02175	WP_077388205.1	745	XJ32_RS06855	WP_005218222.1	372	XJ32_RS09020	WP_077389210.1	91	XJ32_RS09045	WP_004088976.1	264	XJ32_RS10085	WP_005219287.1	455	XJ32_RS00030	WP_077387921.1	289	XJ32_RS00135	WP_077387933.1	275	XJ32_RS05085	WP_004086408.1	88	XJ32_RS03495	WP_004084396.1	258	XJ32_RS04400	WP_020995414.1	152	XJ32_RS04405	WP_005216538.1	163	XJ32_RS04410	WP_004086421.1	100	XJ32_RS05335	WP_005217556.1	285	XJ32_RS00690	WP_004086933.1	262	XJ32_RS06090	WP_004084473.1	109	XJ32_RS10680	WP_004087095.1	256	-
Helicobacter himalayensis	A3217_RS06825	WP_156471927.1	728	A3217_RS00075	WP_066386511.1	374	A3217_RS00905	WP_082807939.1	94	A3217_RS03700	WP_066388106.1	268	A3217_RS02255	WP_066387418.1	449	A3217_RS05155	WP_156471863.1	376	A3217_RS07760	WP_082807979.1	271	A3217_RS02380	WP_066387492.1	88	A3217_RS07160	WP_066389184.1	256	A3217_RS02200	WP_066387396.1	145	A3217_RS02195	WP_066387391.1	164	A3217_RS02190	WP_066387388.1	107	A3217_RS08565	WP_066389577.1	275	A3217_RS01565	WP_066387106.1	262	A3217_RS00960	WP_082807830.1	118	A3217_RS07940	WP_066389399.1	256	-
Helicobacter cinaedi	DOM78_RS08155	WP_014667116.1	734	DOM78_RS00395	WP_110505619.1	377	DOM78_RS10635	WP_002955905.1	91	DOM78_RS01790	WP_002957191.1	283	DOM78_RS02300	WP_002957078.1	472	DOM78_RS08710	WP_014667169.1	322	DOM78_RS00830	WP_014666259.1	274	DOM78_RS03605	WP_002957507.1	88	DOM78_RS00880	WP_110504963.1	258	DOM78_RS04270	WP_002956849.1	144	DOM78_RS04275	WP_014666631.1	163	DOM78_RS04280	WP_110505166.1	101	DOM78_RS00625	WP_002956189.1	277	DOM78_RS00510	WP_002956170.1	262	DOM78_RS06700	WP_002956331.1	123	DOM78_RS08290	WP_014667131.1	256	-
Helicobacter hepaticus	HH_RS02350	WP_011115309.1	735	HH_RS05015	WP_011115858.1	375	HH_RS06380	WP_011116160.1	92	HH_RS03025	WP_011115451.1	277	HH_RS02805	WP_011115407.1	458	HH_RS07630	WP_148141052.1	271	HH_RS03435	WP_138091884.1	254	HH_RS02200	WP_011115280.1	88	HH_RS03495	WP_011115546.1	258	HH_RS06815	WP_011116247.1	144	HH_RS06820	WP_011116248.1	163	HH_RS06825	WP_011116249.1	103	HH_RS05330	WP_011115930.1	277	HH_RS05290	WP_011115921.1	262	HH_RS00705	WP_011114984.1	127	HH_RS02515	WP_011115343.1	256	-
Helicobacter typhlonius	BN2458_RS06745	WP_034343892.1	735	BN2458_RS00020	WP_034326381.1	374	BN2458_RS08860	WP_034325347.1	92	BN2458_RS07260	WP_034326828.1	274	BN2458_RS02425	WP_034327995.1	454	BN2458_RS02165	WP_138117620.1	304	BN2458_RS08345	WP_052082216.1	266	BN2458_RS02255	WP_034326847.1	88	BN2458_RS08515	WP_034343364.1	258	BN2458_RS04245	WP_034327214.1	144	BN2458_RS04240	WP_034343481.1	163	BN2458_RS04235	WP_034327212.1	102	BN2458_RS00750	WP_034326642.1	276	BN2458_RS00370	WP_034325896.1	262	BN2458_RS05475	WP_081951398.1	117	BN2458_RS07030	WP_034343261.1	256	-
Helicobacter sp. MIT 01-6242	BBW65_RS03375	WP_066339693.1	730	BBW65_RS04630	WP_066340401.1	362	BBW65_RS01645	WP_066338831.1	88	BBW65_RS00355	WP_083985928.1	264	BBW65_RS04695	WP_066340435.1	433	BBW65_RS02605	WP_066339296.1	124	BBW65_RS05290	WP_083986086.1	244	BBW65_RS00905	WP_066338484.1	88	BBW65_RS06295	WP_066341167.1	257	BBW65_RS02190	WP_066341773.1	143	BBW65_RS02195	WP_066339083.1	164	BBW65_RS02200	WP_066339086.1	104	BBW65_RS02835	WP_066339429.1	275	BBW65_RS02830	WP_066339424.1	262	BBW65_RS06045	WP_066341057.1	100	BBW65_RS00225	WP_066338169.1	256	-
Helicobacter cholecystus	EL253_RS00875	WP_104724549.1	739	EL253_RS05055	WP_104723704.1	363	EL253_RS01755	WP_104724292.1	88	EL253_RS01140	WP_104724501.1	261	EL253_RS05250	WP_104723632.1	433	EL253_RS03805	WP_104724740.1	199	EL253_RS06510	WP_104724943.1	243	EL253_RS01465	WP_104724402.1	88	EL253_RS03130	WP_104724810.1	257	EL253_RS02135	WP_104725062.1	143	EL253_RS02140	WP_104725063.1	164	EL253_RS02145	WP_104725064.1	104	EL253_RS04550	WP_104723896.1	275	EL253_RS04545	WP_104723898.1	262	EL253_RS06315	WP_104725013.1	99	EL253_RS06485	WP_104724938.1	256	-
Helicobacter pullorum	EL247_RS07540	WP_104745548.1	754	EL247_RS00675	WP_104745395.1	354	EL247_RS06905	WP_005022647.1	92	EL247_RS05925	WP_005020672.1	286	EL247_RS07045	WP_005021253.1	432	EL247_RS02095	WP_005022360.1	148	EL247_RS05255	WP_104719188.1	245	EL247_RS07295	WP_005021320.1	88	EL247_RS01435	WP_054195835.1	256	EL247_RS01275	WP_005022065.1	144	EL247_RS01280	WP_005022067.1	166	EL247_RS01285	WP_126441926.1	105	EL247_RS01265	WP_005022060.1	277	EL247_RS01270	WP_005022061.1	263	EL247_RS01305	WP_104745495.1	109	EL247_RS05265	WP_005020869.1	254	-
Helicobacter apodemus	CDV25_RS05840	WP_108911150.1	749	CDV25_RS06875	WP_108911322.1	353	CDV25_RS00770	WP_034555207.1	91	CDV25_RS09725	WP_108911758.1	277	CDV25_RS07850	WP_108911476.1	433	CDV25_RS00425	WP_108910294.1	152	CDV25_RS01910	WP_034553944.1	253	CDV25_RS07700	WP_034552406.1	88	CDV25_RS06375	WP_108911239.1	256	CDV25_RS00930	WP_108910376.1	144	CDV25_RS00925	WP_108910375.1	166	CDV25_RS00920	WP_108910374.1	105	CDV25_RS07750	WP_108911458.1	277	CDV25_RS07745	WP_108911457.1	261	CDV25_RS02695	WP_084590173.1	101	CDV25_RS01920	WP_034553940.1	254	-
Wolinella succinogenes	EL168_RS10240	WP_011138945.1	749	EL168_RS04130	WP_011139793.1	352	EL168_RS04475	WP_041571924.1	89	EL168_RS04070	WP_164997301.1	278	EL168_RS05095	WP_011139979.1	434	EL168_RS10255	WP_011138948.1	317	EL168_RS04555	WP_041572257.1	245	EL168_RS01720	WP_011139326.1	88	EL168_RS06170	WP_011138152.1	255	EL168_RS02490	WP_011139480.1	145	EL168_RS02485	WP_011139479.1	164	EL168_RS02480	WP_011139478.1	100	EL168_RS03140	WP_011139601.1	277	EL168_RS03145	WP_011139602.1	263	EL168_RS02155	WP_011139414.1	100	EL168_RS04545	WP_011139871.1	254	-
Campylobacter avium	CAV_RS04890	WP_094325381.1	721	CAV_RS03505	WP_094325129.1	357	CAV_RS04215	WP_094325259.1	90	CAV_RS00915	WP_094324648.1	275	CAV_RS00090	WP_094324479.1	450	CAV_RS06320	WP_094325679.1	260	CAV_RS03070	WP_094325047.1	245	CAV_RS08285	WP_094324371.1	88	CAV_RS01720	WP_094324797.1	255	CAV_RS03745	WP_094325538.1	143	CAV_RS03740	WP_094325173.1	164	CAV_RS03735	WP_094325537.1	97	CAV_RS04205	WP_094325257.1	273	CAV_RS04210	WP_094325258.1	263	CAV_RS06415	WP_094325696.1	109	CAV_RS04935	WP_094752826.1	257	-
Campylobacter peloridis	CPEL_RS05275	WP_044598893.1	720	CPEL_RS07200	WP_044599247.1	358	CPEL_RS02660	WP_044598507.1	96	CPEL_RS07335	WP_044599272.1	273	CPEL_RS07945	WP_044599377.1	435	CPEL_RS00880	WP_044598204.1	250	CPEL_RS05475	WP_044598930.1	244	CPEL_RS00790	WP_044598187.1	88	CPEL_RS06030	WP_044599037.1	256	CPEL_RS05895	WP_044599012.1	143	CPEL_RS05900	WP_044599013.1	164	CPEL_RS05905	WP_044599014.1	98	CPEL_RS05675	WP_044598968.1	270	CPEL_RS05670	WP_044598967.1	264	CPEL_RS02055	WP_044598414.1	121	CPEL_RS07250	WP_044599257.1	257	-
Campylobacter lari	UPTC3659_RS05800	WP_039626394.1	719	UPTC3659_RS07725	WP_039626991.1	358	UPTC3659_RS03065	WP_039617937.1	96	UPTC3659_RS07845	WP_039627027.1	272	UPTC3659_RS08470	WP_039627181.1	436	UPTC3659_RS00955	WP_039625183.1	252	UPTC3659_RS06010	WP_039626461.1	244	UPTC3659_RS00860	WP_012660903.1	88	UPTC3659_RS06560	WP_039618763.1	256	UPTC3659_RS06415	WP_039626587.1	143	UPTC3659_RS06420	WP_039618718.1	164	UPTC3659_RS06425	WP_039626589.1	98	UPTC3659_RS06195	WP_039626515.1	270	UPTC3659_RS06190	WP_039626513.1	264	UPTC3659_RS02090	WP_080750170.1	102	UPTC3659_RS07775	WP_039619177.1	257	-
Campylobacter subantarcticus	CSUB8523_RS06095	WP_043019925.1	719	CSUB8523_RS08070	WP_043020165.1	358	CSUB8523_RS03000	WP_043019557.1	96	CSUB8523_RS08195	WP_043020180.1	271	CSUB8523_RS08955	WP_043020267.1	436	CSUB8523_RS00875	WP_043019327.1	249	CSUB8523_RS06305	WP_039664183.1	244	CSUB8523_RS00790	WP_012660903.1	88	CSUB8523_RS06835	WP_043020017.1	256	CSUB8523_RS06700	WP_039664255.1	143	CSUB8523_RS06705	WP_043020000.1	164	CSUB8523_RS06710	WP_043020001.1	98	CSUB8523_RS06480	WP_043019971.1	270	CSUB8523_RS06475	WP_039626513.1	264	CSUB8523_RS02080	WP_080750170.1	102	CSUB8523_RS08120	WP_039664511.1	257	-
Campylobacter insulaenigrae	EL187_RS04585	WP_039650233.1	719	EL187_RS06455	WP_126419345.1	358	EL187_RS02495	WP_039649558.1	87	EL187_RS06565	WP_039650875.1	268	EL187_RS07175	WP_039651080.1	435	EL187_RS00805	WP_039649022.1	249	EL187_RS04785	WP_039650300.1	244	EL187_RS00720	WP_126418539.1	89	EL187_RS05315	WP_039650463.1	256	EL187_RS05175	WP_039650425.1	143	EL187_RS05180	WP_039650426.1	164	EL187_RS05185	WP_039651403.1	95	EL187_RS04955	WP_039650351.1	269	EL187_RS04950	WP_039650350.1	264	EL187_RS01930	WP_039649391.1	121	EL187_RS06505	WP_039650857.1	257	-
Campylobacter volucris	CVOL_RS04610	WP_039665660.1	719	CVOL_RS06580	WP_039666016.1	358	CVOL_RS02565	WP_039665308.1	96	CVOL_RS06705	WP_039666037.1	270	CVOL_RS07355	WP_039666133.1	435	CVOL_RS00810	WP_039665011.1	255	CVOL_RS04800	WP_039665697.1	244	CVOL_RS00735	WP_132038062.1	89	CVOL_RS05340	WP_039665795.1	256	CVOL_RS05210	WP_039665771.1	143	CVOL_RS05215	WP_039665772.1	164	CVOL_RS05220	WP_084059239.1	96	CVOL_RS04990	WP_039665728.1	269	CVOL_RS04985	WP_039665727.1	264	CVOL_RS01945	WP_132038083.1	102	CVOL_RS06630	WP_039666024.1	257	-
Campylobacter coli	B4W62_RS04480	WP_002776926.1	725	B4W62_RS08780	WP_002778215.1	362	B4W62_RS04850	WP_002776788.1	93	B4W62_RS08865	WP_002778181.1	276	B4W62_RS10305	WP_052781056.1	461	B4W62_RS08695	WP_002780673.1	263	B4W62_RS04990	WP_002776740.1	247	B4W62_RS10625	WP_002779416.1	89	B4W62_RS03135	WP_002780591.1	255	B4W62_RS07810	WP_002776076.1	143	B4W62_RS07815	WP_002776072.1	164	B4W62_RS07820	WP_002776071.1	99	B4W62_RS05555	WP_002776464.1	270	B4W62_RS05550	WP_002776471.1	263	B4W62_RS01620	WP_002784057.1	113	B4W62_RS08770	WP_052779218.1	258	-
Campylobacter jejuni	CJJ81176_RS04215	WP_002857013.1	724	CJJ81176_RS01610	WP_011812703.1	368	CJJ81176_RS04080	WP_002852641.1	93	CJJ81176_RS01535	WP_002854580.1	276	CJJ81176_RS00985	WP_002854283.1	461	CJJ81176_RS01695	WP_002868919.1	265	CJJ81176_RS03940	WP_002868800.1	244	CJJ81176_RS08070	WP_002851290.1	89	CJJ81176_RS05725	WP_002855878.1	255	CJJ81176_RS02555	WP_002854879.1	143	CJJ81176_RS02550	WP_002856822.1	164	CJJ81176_RS02545	WP_002856884.1	98	CJJ81176_RS03370	WP_002868838.1	270	CJJ81176_RS03375	WP_002852142.1	263	CJJ81176_RS07015	WP_002869194.1	113	CJJ81176_RS01620	WP_002859438.1	258	-
Campylobacter hepaticus	A2J15_RS02470	WP_066778326.1	721	A2J15_RS07205	WP_066777862.1	365	A2J15_RS02560	WP_066778288.1	93	A2J15_RS07125	WP_066777820.1	273	A2J15_RS05170	WP_066778624.1	458	A2J15_RS07275	WP_066777898.1	264	A2J15_RS02690	WP_066778233.1	244	A2J15_RS06240	WP_066777426.1	89	A2J15_RS01090	WP_066776357.1	255	A2J15_RS04460	WP_066777113.1	143	A2J15_RS04465	WP_066777116.1	164	A2J15_RS04470	WP_066777118.1	98	A2J15_RS03205	WP_066776772.1	270	A2J15_RS03200	WP_066776774.1	263	A2J15_RS05070	WP_066777650.1	109	A2J15_RS07215	WP_066777868.1	258	-
Campylobacter upsaliensis	EL158_RS04095	WP_027304038.1	723	EL158_RS05535	WP_027303501.1	356	EL158_RS05765	WP_004275830.1	96	EL158_RS05605	WP_004277558.1	271	EL158_RS07095	WP_027304672.1	452	EL158_RS04690	WP_027303724.1	255	EL158_RS03900	WP_004277225.1	244	EL158_RS07985	WP_004278001.1	89	EL158_RS06145	WP_027303605.1	255	EL158_RS03835	WP_004277213.1	143	EL158_RS03840	WP_027303994.1	164	EL158_RS03845	WP_004275127.1	98	EL158_RS01190	WP_027304493.1	270	EL158_RS01185	WP_027304492.1	263	EL158_RS07560	WP_027304506.1	121	EL158_RS06270	WP_027303627.1	258	-
Campylobacter helveticus	CHELV3228_RS04575	WP_082199738.1	726	CHELV3228_RS03060	WP_082199493.1	356	CHELV3228_RS02840	WP_082199451.1	95	CHELV3228_RS02985	WP_082199478.1	272	CHELV3228_RS01505	WP_082199221.1	450	CHELV3228_RS05635	WP_082199940.1	255	CHELV3228_RS04475	WP_082200748.1	244	CHELV3228_RS00470	WP_082199040.1	89	CHELV3228_RS02375	WP_082199365.1	255	CHELV3228_RS04415	WP_082199711.1	143	CHELV3228_RS04420	WP_082199712.1	164	CHELV3228_RS04425	WP_082199713.1	98	CHELV3228_RS08200	WP_082200524.1	270	CHELV3228_RS08205	WP_082200525.1	263	CHELV3228_RS00910	WP_082199115.1	121	CHELV3228_RS01990	WP_082199298.1	258	-
Campylobacter cuniculorum	CCUN_RS04915	WP_027306381.1	722	CCUN_RS01670	WP_027305248.1	365	CCUN_RS04995	WP_027306048.1	92	CCUN_RS08970	WP_027305321.1	273	CCUN_RS00430	WP_027304988.1	455	CCUN_RS08120	WP_027305751.1	268	CCUN_RS04085	WP_027306118.1	246	CCUN_RS01205	WP_027305043.1	89	CCUN_RS07495	WP_027305128.1	255	CCUN_RS00555	WP_027306041.1	144	CCUN_RS00560	WP_027306042.1	176	CCUN_RS00565	WP_027306043.1	101	CCUN_RS04765	WP_027306409.1	270	CCUN_RS04770	WP_027306408.1	263	CCUN_RS01770	WP_164502904.1	104	CCUN_RS01680	WP_027305246.1	257	-
Campylobacter lanienae	CLAN_RS04465	WP_100590686.1	723	CLAN_RS01165	WP_096013936.1	358	CLAN_RS04775	WP_096013125.1	88	CLAN_RS01730	WP_096013647.1	269	CLAN_RS00475	WP_100590303.1	436	CLAN_RS06715	WP_100590891.1	306	CLAN_RS04385	WP_096013669.1	220	CLAN_RS07505	WP_086237127.1	88	CLAN_RS01245	WP_096020770.1	257	CLAN_RS03415	WP_096014684.1	146	CLAN_RS03410	WP_096013337.1	164	CLAN_RS03405	WP_096013338.1	96	CLAN_RS02945	WP_100590548.1	271	CLAN_RS02950	WP_096016867.1	262	CLAN_RS02350	WP_096017848.1	97	CLAN_RS06880	WP_096014335.1	256	-
Campylobacter sp. RM8964	CVIC8964_RS04820	WP_086334235.1	715	CVIC8964_RS01310	WP_086333370.1	358	CVIC8964_RS05135	WP_086246334.1	88	CVIC8964_RS07300	WP_086276501.1	273	CVIC8964_RS08400	WP_086334154.1	436	CVIC8964_RS07020	WP_086334000.1	316	CVIC8964_RS04740	WP_086248394.1	244	CVIC8964_RS08540	WP_086247497.1	88	CVIC8964_RS07170	WP_086255602.1	257	CVIC8964_RS03520	WP_086246597.1	146	CVIC8964_RS03515	WP_086246598.1	164	CVIC8964_RS03510	WP_086276343.1	96	CVIC8964_RS02700	WP_086334221.1	271	CVIC8964_RS02705	WP_086248498.1	262	CVIC8964_RS02045	WP_086248588.1	98	CVIC8964_RS07785	WP_086247390.1	256	-
Campylobacter iguaniorum	CIG2463D_RS06205	WP_038455650.1	714	CIG2463D_RS01820	WP_038453066.1	357	CIG2463D_RS06600	WP_038454656.1	87	CIG2463D_RS01435	WP_038452899.1	262	CIG2463D_RS08945	WP_058893670.1	434	CIG2463D_RS02115	WP_038453193.1	282	CIG2463D_RS04080	WP_038453989.1	244	CIG2463D_RS01115	WP_038452760.1	88	CIG2463D_RS08145	WP_058893602.1	257	CIG2463D_RS03850	WP_038453856.1	145	CIG2463D_RS03845	WP_038453853.1	164	CIG2463D_RS03840	WP_038453850.1	95	CIG2463D_RS03370	WP_038453694.1	270	CIG2463D_RS03375	WP_038453696.1	262	CIG2463D_RS02570	WP_038453381.1	100	CIG2463D_RS01265	WP_038452821.1	256	-
Campylobacter fetus	DQN38_RS05365	WP_065843756.1	715	DQN38_RS01725	WP_024305324.1	358	DQN38_RS05780	WP_002849839.1	87	DQN38_RS01330	WP_002848347.1	265	DQN38_RS08275	WP_002850774.1	434	DQN38_RS01795	WP_065843878.1	315	DQN38_RS03725	WP_042960611.1	244	DQN38_RS01025	WP_002848233.1	88	DQN38_RS07025	WP_038454022.1	257	DQN38_RS03490	WP_042960060.1	146	DQN38_RS03485	WP_002849120.1	164	DQN38_RS03480	WP_011731921.1	95	DQN38_RS02595	WP_002848864.1	270	DQN38_RS02600	WP_011731853.1	262	DQN38_RS00495	WP_002848085.1	99	DQN38_RS01155	WP_011731745.1	256	-
Campylobacter hyointestinalis	CHH_RS03250	WP_034962851.1	711	CHH_RS07260	WP_064019854.1	357	CHH_RS02880	WP_064019685.1	86	CHH_RS01275	WP_034962503.1	267	CHH_RS08330	WP_034961756.1	434	CHH_RS07200	WP_034963591.1	285	CHH_RS05115	WP_034961096.1	244	CHH_RS00955	WP_104064701.1	89	CHH_RS01600	WP_059425905.1	257	CHH_RS05410	WP_034960979.1	146	CHH_RS05415	WP_059425614.1	163	CHH_RS05420	WP_081046490.1	96	CHH_RS05840	WP_059425744.1	270	CHH_RS05835	WP_034960816.1	262	CHH_RS01985	WP_034962248.1	98	CHH_RS01195	WP_034962522.1	256	-
Campylobacter showae	E4V70_RS01435	WP_122862214.1	720	E4V70_RS04280	WP_122863265.1	358	E4V70_RS01975	WP_009493814.1	89	E4V70_RS04595	WP_122863197.1	271	E4V70_RS05545	WP_122863344.1	434	E4V70_RS04445	WP_122863171.1	312	E4V70_RS00935	WP_002948031.1	246	E4V70_RS06920	WP_002953589.1	88	E4V70_RS03215	WP_002950075.1	253	E4V70_RS09110	WP_122863472.1	145	E4V70_RS09105	WP_002946576.1	165	E4V70_RS09100	WP_002946574.1	100	E4V70_RS01240	WP_122863089.1	270	E4V70_RS01235	WP_122863087.1	262	E4V70_RS10310	WP_122862833.1	103	E4V70_RS00945	WP_002950161.1	255	-
Campylobacter pinnipediorum	CPIN17260_RS05805	WP_078440727.1	722	CPIN17260_RS08890	WP_078398310.1	358	CPIN17260_RS07015	WP_069632319.1	88	CPIN17260_RS07940	WP_078440844.1	274	CPIN17260_RS00430	WP_069633101.1	436	CPIN17260_RS07275	WP_069632274.1	277	CPIN17260_RS05695	WP_078387819.1	243	CPIN17260_RS01020	WP_069636379.1	88	CPIN17260_RS02625	WP_069632906.1	253	CPIN17260_RS03230	WP_078440549.1	144	CPIN17260_RS03235	WP_078440550.1	165	CPIN17260_RS03240	WP_069632812.1	96	CPIN17260_RS02915	WP_069636902.1	268	CPIN17260_RS02910	WP_069632867.1	262	CPIN17260_RS05920	WP_078387845.1	98	CPIN17260_RS05705	WP_069636626.1	254	-
Campylobacter concisus	CCON33237_RS06580	WP_054196915.1	731	CCON33237_RS02235	WP_054196209.1	357	CCON33237_RS03070	WP_021090972.1	86	CCON33237_RS07255	WP_054197021.1	287	CCON33237_RS00925	WP_054196005.1	435	CCON33237_RS07740	WP_054197108.1	292	CCON33237_RS06060	WP_054196830.1	243	CCON33237_RS08390	WP_002940829.1	88	CCON33237_RS07565	WP_054197078.1	253	CCON33237_RS03590	WP_054196421.1	144	CCON33237_RS03585	WP_054196420.1	166	CCON33237_RS03580	WP_054196419.1	97	CCON33237_RS06395	WP_054196887.1	269	CCON33237_RS06390	WP_021091447.1	262	CCON33237_RS05285	WP_054196705.1	99	CCON33237_RS06070	WP_054196832.1	255	-
Campylobacter curvus	CCV52592_RS03655	WP_009650204.1	724	CCV52592_RS07785	Null	-	CCV52592_RS03310	WP_009650354.1	87	CCV52592_RS08040	WP_041743375.1	275	CCV52592_RS00660	WP_011991706.1	435	CCV52592_RS07945	WP_011992655.1	289	CCV52592_RS04255	WP_147522799.1	242	CCV52592_RS08770	WP_009650949.1	88	CCV52592_RS01825	WP_011991871.1	253	CCV52592_RS06255	WP_011992470.1	144	CCV52592_RS06260	WP_011992471.1	167	CCV52592_RS06265	WP_011992472.1	98	CCV52592_RS03885	WP_011992170.1	273	CCV52592_RS03890	WP_011992171.1	262	CCV52592_RS05420	WP_011992361.1	103	CCV52592_RS04245	WP_011992208.1	254	CCV52592_RS02150
Campylobacter sputorum	CSPB_RS04670	WP_089193350.1	719	CSPB_RS01470	WP_089192875.1	355	CSPB_RS02575	WP_033916438.1	87	CSPB_RS06860	WP_089193668.1	276	CSPB_RS01545	WP_089192888.1	436	CSPB_RS01380	WP_089192862.1	280	CSPB_RS03680	WP_089193186.1	243	CSPB_RS07385	WP_033916361.1	88	CSPB_RS02345	WP_033916475.1	257	CSPB_RS05455	WP_089182721.1	145	CSPB_RS05460	WP_089182722.1	164	CSPB_RS05465	WP_033915894.1	97	CSPB_RS06340	WP_089188481.1	268	CSPB_RS06335	WP_033916125.1	262	CSPB_RS05030	WP_089193414.1	97	CSPB_RS01460	WP_033916880.1	256	-
Campylobacter ureolyticus	-	-	-	-	-	-	-	-	-	-	-	-	-	-	-	-	-	-	-	-	-	-	-	-	-	-	-	-	-	-	-	-	-	-	-	-	-	-	-	-	-	-	-	-	-	-	-	-	-
Campylobacter gracilis	-	-	-	-	-	-	-	-	-	-	-	-	-	-	-	-	-	-	-	-	-	-	-	-	-	-	-	-	-	-	-	-	-	-	-	-	-	-	-	-	-	-	-	-	-	-	-	-	-
Campylobacter hominis	-	-	-	-	-	-	-	-	-	-	-	-	-	-	-	-	-	-	-	-	-	-	-	-	-	-	-	-	-	-	-	-	-	-	-	-	-	-	-	-	-	-	-	-	-	-	-	-	-
Sulfurospirillum cavolei	UCH003_RS05495	WP_060825743.1	730	UCH003_RS12525	WP_039671995.1	352	UCH003_RS13405	WP_039671833.1	92	UCH003_RS12630	WP_060826768.1	266	UCH003_RS01080	WP_060825079.1	434	UCH003_RS10640	WP_060826500.1	289	UCH003_RS07105	WP_144441030.1	242	UCH003_RS00455	WP_039675611.1	88	UCH003_RS11310	WP_041962859.1	257	UCH003_RS03915	WP_039673226.1	145	UCH003_RS03920	WP_039673224.1	164	UCH003_RS03925	WP_039673222.1	98	UCH003_RS04445	WP_060825581.1	267	UCH003_RS04450	WP_060825582.1	262	UCH003_RS07210	WP_060825985.1	106	UCH003_RS07340	WP_039674352.1	257	-
Sulfurospirillum sp. SL2 1	Sdiek1_RS08865	WP_087438791.1	730	Sdiek1_RS01380	WP_087437554.1	352	Sdiek1_RS00505	WP_087437405.1	92	Sdiek1_RS01245	WP_087437532.1	268	Sdiek1_RS13570	WP_087439592.1	434	Sdiek1_RS03205	WP_087437864.1	288	Sdiek1_RS07140	WP_087439854.1	244	Sdiek1_RS14310	WP_087439725.1	88	Sdiek1_RS02570	WP_087437762.1	257	Sdiek1_RS10525	WP_087439081.1	144	Sdiek1_RS10520	WP_087439080.1	164	Sdiek1_RS10515	WP_087439079.1	98	Sdiek1_RS09945	WP_087438976.1	267	Sdiek1_RS09940	WP_087438975.1	262	Sdiek1_RS07035	WP_087438536.1	102	Sdiek1_RS06900	WP_087438513.1	257	-
Sulfurospirillum halorespirans	SHALO_RS08645	WP_069478176.1	730	SHALO_RS01445	WP_069477050.1	352	SHALO_RS00570	WP_069476913.1	92	SHALO_RS01340（plus SHALO_RS01325）	WP_084010642.1（plus WP_069477035.1）	159（plus 106）	SHALO_RS13920	WP_069479058.1	434	SHALO_RS03560	WP_069477386.1	289	SHALO_RS06985	WP_145923279.1	236	SHALO_RS14750	WP_025346255.1	88	SHALO_RS02830	WP_145923214.1	258	SHALO_RS10385	WP_069478470.1	144	SHALO_RS10380	WP_069478469.1	164	SHALO_RS10375	WP_025345421.1	98	SHALO_RS09785	WP_069478369.1	267	SHALO_RS09780	WP_069478368.1	262	SHALO_RS06880	WP_069477944.1	99	SHALO_RS06745	WP_069477922.1	257	-
Sulfurospirillum multivorans	SMUL_RS09675	WP_025345068.1	730	SMUL_RS01595	WP_025343514.1	352	SMUL_RS00610	WP_025343329.1	92	SMUL_RS01490	WP_025343494.1	267	SMUL_RS14915	WP_025346057.1	434	SMUL_RS03550	WP_025343888.1	290	SMUL_RS06990	WP_025344545.1	244	SMUL_RS15970	WP_025346255.1	88	SMUL_RS02830	WP_025343750.1	258	SMUL_RS11580	WP_025345423.1	144	SMUL_RS11575	WP_025345422.1	164	SMUL_RS11570	WP_025345421.1	98	SMUL_RS10995	WP_025345308.1	267	SMUL_RS10990	WP_025345307.1	262	SMUL_RS06885	WP_025344524.1	99	SMUL_RS06740	WP_025344495.1	258	-
Sulfurospirillum deleyianum	SDEL_RS06910	WP_012857136.1	730	SDEL_RS01230	WP_012856044.1	353	SDEL_RS00365	WP_012855872.1	92	SDEL_RS01130	WP_012856024.1	263	SDEL_RS10865	WP_012857912.1	434	SDEL_RS02775	WP_012856342.1	290	SDEL_RS05710	WP_049767081.1	230	SDEL_RS11295	WP_012857995.1	88	SDEL_RS02110	WP_012856212.1	257	SDEL_RS08430	WP_012857439.1	144	SDEL_RS08425	WP_012857438.1	163	SDEL_RS08420	WP_012857437.1	98	SDEL_RS07790	WP_012857311.1	267	SDEL_RS07785	WP_012857310.1	262	SDEL_RS05810	WP_012856923.1	98	SDEL_RS05935	WP_012856948.1	258	-
Sulfurospirillum barnesii	SULBA_RS07065	WP_014769593.1	730	SULBA_RS01280	WP_014768467.1	352	SULBA_RS00420	WP_014768302.1	92	SULBA_RS01180	WP_014768449.1	264	SULBA_RS11400	WP_014770446.1	434	SULBA_RS02955	WP_014768784.1	291	SULBA_RS05640	WP_041671942.1	235	SULBA_RS12225	WP_014770606.1	88	SULBA_RS02265	WP_014768652.1	257	SULBA_RS08610	WP_014769905.1	144	SULBA_RS08605	WP_014769904.1	163	SULBA_RS08600	WP_014769903.1	99	SULBA_RS07880	WP_014769759.1	267	SULBA_RS07875	WP_014769758.1	262	SULBA_RS05540	WP_014769294.1	98	SULBA_RS05435	WP_014769273.1	258	-
Arcobacter nitrofigilis	ARNIT_RS12350	WP_013136269.1	703	ARNIT_RS12370	WP_013136273.1	350	ARNIT_RS09650	WP_013135737.1	91	ARNIT_RS12475	WP_013136294.1	223	ARNIT_RS12360	WP_013136271.1	435	-	-	-	ARNIT_RS09680	WP_013135743.1	242	ARNIT_RS14470	WP_052294546.1	88	ARNIT_RS12375	WP_013136274.1	249	ARNIT_RS12490	WP_013136297.1	135	ARNIT_RS12385	WP_013136276.1	153	ARNIT_RS12390	WP_013136277.1	100	ARNIT_RS12495	WP_013136298.1	241	ARNIT_RS12510	WP_013136301.1	263	ARNIT_RS12420	WP_041660529.1	96	ARNIT_RS12430	WP_013136285.1	251	-
Arcobacter cryaerophilus	ACRYA_RS01765	WP_105917821.1	702	ACRYA_RS01745	WP_105917825.1	349	ACRYA_RS03575	WP_066155184.1	90	ACRYA_RS01650	WP_105917843.1	245	ACRYA_RS01755	WP_105917823.1	434	-	-	-	ACRYA_RS06180	WP_105916662.1	243	ACRYA_RS08905	WP_105916850.1	86	ACRYA_RS01740	WP_105917826.1	249	ACRYA_RS01635	WP_105911676.1	131	ACRYA_RS01730	WP_105917828.1	155	ACRYA_RS01725	WP_105917829.1	106	ACRYA_RS01630	WP_105917846.1	239	ACRYA_RS01615	WP_105917848.1	262	ACRYA_RS01695	WP_105917835.1	105	ACRYA_RS02030	WP_105917656.1	250	-
Arcobacter trophiarum	ATR_RS08090	WP_115428931.1	703	ATR_RS08110	WP_115428935.1	349	ATR_RS06555	WP_115429443.1	85	ATR_RS08210	WP_115428951.1	244	ATR_RS08100	WP_115428933.1	434	-	-	-	ATR_RS06420	WP_115428649.1	243	ATR_RS00980	WP_115427640.1	86	ATR_RS08115	WP_115428936.1	249	ATR_RS08225	WP_115428954.1	131	ATR_RS08125	WP_115428938.1	155	ATR_RS08130	WP_115428939.1	106	ATR_RS08230	WP_115428955.1	239	ATR_RS08245	WP_115428958.1	262	ATR_RS08160	WP_115428944.1	103	ATR_RS07875	WP_115428891.1	250	-
Arcobacter skirrowii	ASKIR_RS08315	WP_066350391.1	703	ASKIR_RS08335	WP_066350385.1	348	ASKIR_RS06400	WP_066161406.1	87	ASKIR_RS08435	WP_066160448.1	241	ASKIR_RS08325	WP_066350387.1	435	-	-	-	ASKIR_RS03435	WP_066161613.1	242	ASKIR_RS01030	WP_066352865.1	86	ASKIR_RS08340	WP_066350382.1	249	ASKIR_RS08450	WP_066350369.1	131	ASKIR_RS08350	WP_066160488.1	155	ASKIR_RS08355	WP_066160485.1	107	ASKIR_RS08455	WP_066350368.1	239	ASKIR_RS08470	WP_066350364.1	262	ASKIR_RS08385	WP_066160476.1	107	ASKIR_RS01900	WP_115588409.1	250	-
Arcobacter thereius	ATH_RS01890	WP_066182960.1	703	ATH_RS01870	WP_066182951.1	348	ATH_RS05320	WP_066184241.1	94	ATH_RS01775	WP_066182908.1	244	ATH_RS01880	WP_066185202.1	435	-	-	-	ATH_RS03260	WP_066184865.1	242	ATH_RS01055	WP_066182535.1	86	ATH_RS01865	WP_066182948.1	249	ATH_RS01760	WP_066182899.1	131	ATH_RS01855	WP_066169857.1	156	ATH_RS01850	WP_066182944.1	106	ATH_RS01755	WP_066182896.1	238	ATH_RS01740	WP_066182886.1	262	ATH_RS01820	WP_066182931.1	104	ATH_RS08100	WP_066181191.1	250	-
Arcobacter butzleri	FFA29_RS09525	WP_004511298.1	703	FFA29_RS09545	WP_004511302.1	349	FFA29_RS05810	WP_004509620.1	94	FFA29_RS09640	WP_004511321.1	241	FFA29_RS09535	WP_004511300.1	435	-	-	-	FFA29_RS07900	WP_004509182.1	241	FFA29_RS01135	WP_004510260.1	86	FFA29_RS09550	WP_004511303.1	249	FFA29_RS09655	WP_004511324.1	132	FFA29_RS09560	WP_004511305.1	154	FFA29_RS09565	WP_004511306.1	106	FFA29_RS09660	WP_004511325.1	239	FFA29_RS09675	WP_004511328.1	262	FFA29_RS09595	WP_004511312.1	100	FFA29_RS02095	WP_004510460.1	252	-
Arcobacter ellisii	AELL_RS11695	WP_118918125.1	703	AELL_RS11715	WP_118918129.1	349	AELL_RS05685	WP_118917018.1	107	AELL_RS11820	WP_118918149.1	219	AELL_RS11705	WP_118918127.1	435	-	-	-	AELL_RS05670	WP_118917015.1	242	AELL_RS01760	WP_118916289.1	86	AELL_RS11720	WP_118918130.1	249	AELL_RS11835	WP_118918152.1	135	AELL_RS11730	WP_118918132.1	154	AELL_RS11735	WP_118918133.1	98	AELL_RS11840	WP_118918153.1	239	AELL_RS11855	WP_118918156.1	262	AELL_RS11765	WP_118918139.1	99	AELL_RS05855	WP_118917049.1	252	AELL_RS11775
Arcobacter sp. L	ABLL_RS12075	WP_014475075.1	703	ABLL_RS12095	WP_014475079.1	349	ABLL_RS06380	WP_014473962.1	107	ABLL_RS12200	WP_014475100.1	219	ABLL_RS12085	WP_014475077.1	434	-	-	-	ABLL_RS06365	WP_014473959.1	242	ABLL_RS01745	WP_014473055.1	86	ABLL_RS12100	WP_014475080.1	249	ABLL_RS12215	WP_014475103.1	135	ABLL_RS12110	WP_014475082.1	154	ABLL_RS12115	WP_102043441.1	67	ABLL_RS12220	WP_014475104.1	239	ABLL_RS12235	WP_014475107.1	262	ABLL_RS12145	WP_014475089.1	99	ABLL_RS06800	WP_014474049.1	252	ABLL_RS12155
Arcobacter pacificus	APAC_RS10275	WP_130234013.1	703	APAC_RS10295	WP_130234017.1	349	APAC_RS06390	WP_130233319.1	106	APAC_RS10400	WP_130234038.1	224	APAC_RS10285	WP_130234015.1	435	-	-	-	APAC_RS06375	WP_130233317.1	244	APAC_RS11695	WP_130234279.1	86	APAC_RS10300	WP_130234018.1	249	APAC_RS10415	WP_130234041.1	133	APAC_RS10310	WP_130234020.1	153	APAC_RS10315	WP_130234021.1	101	APAC_RS10420	WP_130234042.1	239	APAC_RS10435	WP_130234045.1	262	APAC_RS10345	WP_130234027.1	99	APAC_RS10355	WP_130234029.1	251	-
Arcobacter bivalviorum	ABIV_RS02405	WP_114838375.1	705	ABIV_RS02385	WP_114838371.1	350	ABIV_RS07695	WP_114839315.1	101	ABIV_RS02275	WP_114838352.1	221	ABIV_RS02395	WP_114838373.1	434	-	-	-	ABIV_RS07710	WP_114839317.1	243	ABIV_RS12135	WP_114840142.1	86	ABIV_RS02380	WP_114838370.1	250	ABIV_RS02260	WP_114838349.1	136	ABIV_RS02370	WP_114838368.1	157	ABIV_RS02365	WP_114840431.1	96	ABIV_RS02255	WP_114838348.1	241	ABIV_RS02240	WP_114838345.1	262	ABIV_RS02335	WP_114838362.1	100	ABIV_RS02325	WP_114838360.1	252	-
Arcobacter anaerophilus	AANAER_RS11870	WP_129082085.1	706	AANAER_RS11885	WP_129082088.1	350	AANAER_RS08745	WP_129080911.1	96	AANAER_RS11975	WP_129082097.1	219	AANAER_RS11875	WP_129082086.1	434	-	-	-	AANAER_RS08755	WP_044418448.1	243	AANAER_RS13345	WP_044417052.1	86	AANAER_RS11890	WP_129082089.1	249	AANAER_RS11990	WP_129082099.1	136	AANAER_RS11900	WP_044417520.1	152	AANAER_RS11905	WP_044417519.1	99	AANAER_RS11995	WP_129082100.1	241	AANAER_RS12010	WP_129082102.1	262	AANAER_RS11935	WP_129082093.1	101	AANAER_RS11945	WP_129082094.1	251	-
Arcobacter mytili	AMYT_RS10965	WP_114842572.1	704	AMYT_RS10985	WP_114842576.1	350	AMYT_RS08555	WP_114842133.1	91	AMYT_RS11090	WP_114842593.1	223	AMYT_RS10975	WP_114842574.1	435	-	-	-	AMYT_RS08570	WP_114842136.1	242	AMYT_RS12415	WP_114843203.1	86	AMYT_RS10990	WP_114842577.1	249	AMYT_RS11105	WP_114842596.1	134	AMYT_RS11000	WP_114842578.1	153	AMYT_RS11005	WP_114842579.1	100	AMYT_RS11110	WP_114842597.1	239	AMYT_RS11125	WP_114842600.1	262	AMYT_RS11035	WP_114843193.1	98	AMYT_RS11045	WP_114842586.1	251	-
Arcobacter molluscorum	AMOL_RS10855	WP_099342019.1	703	AMOL_RS10875	WP_099342023.1	350	AMOL_RS08330	WP_099341412.1	90	AMOL_RS10980	WP_099342040.1	223	AMOL_RS10865	WP_099342021.1	435	-	-	-	AMOL_RS08345	WP_099341415.1	242	AMOL_RS12485	WP_099342742.1	86	AMOL_RS10880	WP_099342024.1	249	AMOL_RS10995	WP_099342043.1	134	AMOL_RS10890	WP_099342026.1	154	AMOL_RS10895	WP_099342027.1	100	AMOL_RS11000	WP_099342044.1	239	AMOL_RS11015	WP_099342047.1	261	AMOL_RS10925	WP_099342032.1	98	AMOL_RS10935	WP_099342034.1	251	-
Arcobacter marinus	AMRN_RS11140	WP_099310392.1	705	AMRN_RS11160	WP_099310396.1	350	AMRN_RS08105	WP_099311211.1	94	AMRN_RS11265	WP_099310412.1	224	AMRN_RS11150	WP_099310394.1	435	-	-	-	AMRN_RS08120	WP_099311214.1	242	AMRN_RS12615	WP_099310713.1	86	AMRN_RS11165	WP_099310397.1	249	AMRN_RS11280	WP_099310415.1	134	AMRN_RS11175	WP_099310399.1	153	AMRN_RS11180	WP_191282127.1	100	AMRN_RS11285	WP_099310416.1	239	AMRN_RS11300	WP_099310418.1	262	AMRN_RS11210	WP_099310488.1	97	AMRN_RS11220	WP_099310406.1	251	-
Arcobacter halophilus	AHALO_RS10645	WP_101185773.1	705	AHALO_RS10665	WP_101185777.1	350	AHALO_RS08045	WP_101183147.1	94	AHALO_RS10770	WP_101185812.1	223	AHALO_RS10655	WP_101185775.1	435	-	-	-	AHALO_RS08060	WP_101183150.1	242	AHALO_RS12155	WP_101183707.1	86	AHALO_RS10670	WP_101185778.1	249	AHALO_RS10785	WP_101185815.1	134	AHALO_RS10680	WP_101185796.1	153	AHALO_RS10685	WP_101185797.1	100	AHALO_RS10790	WP_101185816.1	239	AHALO_RS10805	WP_101185819.1	262	AHALO_RS10715	WP_101185851.1	97	AHALO_RS10725	WP_101185804.1	252	-
Sulfuricurvum kujiense	SULKU_RS08835	WP_013460618.1	731	SULKU_RS02250	WP_013459305.1	355	SULKU_RS08250	WP_013460500.1	83	SULKU_RS09610	WP_013460773.1	258	SULKU_RS12735	WP_013461379.1	434	SULKU_RS07055	WP_013460259.1	298	SULKU_RS05610	WP_049767008.1	235	SULKU_RS00240	WP_013458914.1	89	SULKU_RS01220	WP_013459102.1	254	SULKU_RS11305	WP_013461105.1	142	SULKU_RS11310	WP_013461106.1	164	SULKU_RS11315	WP_013461107.1	100	SULKU_RS04975	WP_013459844.1	270	SULKU_RS04980	WP_013459845.1	262	SULKU_RS03540	WP_013459560.1	97	SULKU_RS03065	WP_013459470.1	256	-
Sulfuricurvum sp. 17-40-25	B7X89_04315	OZA03900.1	731	B7X89_06860	OZA03046.1	353	B7X89_03880	OZA03820.1	83	B7X89_02190	OZA04380.1	265	B7X89_08585	OZA02586.1	435	B7X89_03265	OZA03702.1	298	B7X89_03350	OZA03719.1	244	B7X89_05765	OZA03220.1	88	B7X89_05330	OZA03416.1	254	B7X89_07915	OZA02702.1	143	B7X89_07910	OZA02701.1	164	B7X89_07905	OZA02700.1	100	B7X89_00485	OZA04066.1	270	B7X89_00480	OZA04065.1	262	B7X89_09505	OZA02382.1	94	B7X89_11345	OZA01956.1	256	-
Sulfuricurvum sp. IAE1	E0765_RS06640	WP_132812438.1	720	E0765_RS09985	WP_132813076.1	353	E0765_RS06475	WP_132812410.1	84	E0765_RS02430	WP_132811624.1	260	E0765_RS11030	WP_132813285.1	435	E0765_RS05665	WP_132812253.1	302	E0765_RS05775	WP_132812275.1	244	E0765_RS03170	WP_132811810.1	88	E0765_RS09045	WP_132812901.1	254	E0765_RS12210	WP_132813504.1	143	E0765_RS12205	WP_132813503.1	164	E0765_RS12200	WP_132813502.1	100	E0765_RS08050	WP_132812703.1	270	E0765_RS08045	WP_132812702.1	262	E0765_RS06855	WP_132812479.1	94	E0765_RS10715	WP_132813212.1	257	-
Sulfuricurvum sp. MLSB	JU82_07735	KFN39300.1	725	JU82_07975	KFN39227.1	353	JU82_04275	KFN40191.1	84	JU82_07010	Null	-	JU82_08320	KFN39150.1	435	JU82_07805	KFN39246.1	300	JU82_09385	KFN38951.1	235	JU82_00590	KFN40908.1	88	JU82_10765	KFN38599.1	254	JU82_01600	KFN40591.1	143	JU82_01605	KFN40592.1	164	JU82_01610	KFN40593.1	100	JU82_01145	KFN40749.1	270	JU82_01140	KFN40748.1	262	JU82_09160	KFN38974.1	94	JU82_09850	KFN38847.1	256	-
Sulfurimonas autotrophica	SAUT_RS03785	WP_013326548.1	728	SAUT_RS03530	WP_013326500.1	350	SAUT_RS06830	WP_013327150.1	85	SAUT_RS08330	WP_013327445.1	259	SAUT_RS10870	WP_013327940.1	435	SAUT_RS05400	WP_013326864.1	298	SAUT_RS06440	WP_013327072.1	245	SAUT_RS00520	WP_013325909.1	88	SAUT_RS02030	WP_041675111.1	255	SAUT_RS01675	WP_013326136.1	143	SAUT_RS01670	WP_013326135.1	164	SAUT_RS01665	WP_013326134.1	100	SAUT_RS06180	WP_013327017.1	273	SAUT_RS06175	WP_013327016.1	262	SAUT_RS08035	WP_013327386.1	102	SAUT_RS06450	WP_013327074.1	254	-
Sulfurimonas denitrificans	SUDEN_RS03795	WP_011372357.1	723	SUDEN_RS03505	WP_011372302.1	350	SUDEN_RS00700	WP_011371774.1	83	SUDEN_RS02485	WP_011372109.1	264	SUDEN_RS10835	WP_011373699.1	436	SUDEN_RS06110	WP_011372797.1	295	SUDEN_RS05340	WP_011372647.1	246	SUDEN_RS10410	WP_011373619.1	88	SUDEN_RS09350	WP_041672563.1	255	SUDEN_RS01910	WP_011372000.1	143	SUDEN_RS01905	WP_011371999.1	164	SUDEN_RS01900	WP_011371998.1	99	SUDEN_RS05795	WP_011372734.1	276	SUDEN_RS05790	WP_011372733.1	262	SUDEN_RS02930	WP_011372196.1	100	SUDEN_RS05330	WP_011372645.1	254	-
Sulfurimonas gotlandica	SMGD1_RS01910	WP_008339926.1	722	SMGD1_RS10875	WP_008339595.1	349	SMGD1_RS12275	WP_008339735.1	83	SMGD1_RS03680	WP_008339161.1	259	SMGD1_RS06160	WP_008336592.1	438	SMGD1_RS12970	WP_008337400.1	290	SMGD1_RS14065	WP_008337333.1	244	SMGD1_RS06810	WP_008335285.1	88	SMGD1_RS08590	WP_008336647.1	255	SMGD1_RS04385	WP_008339011.1	143	SMGD1_RS04390	WP_008338793.1	163	SMGD1_RS04395	WP_008339134.1	102	SMGD1_RS13700	WP_008337299.1	273	SMGD1_RS13695	WP_008337588.1	262	SMGD1_RS09660	WP_008336009.1	100	SMGD1_RS14075	WP_008337255.1	254	-
Nitratifractor salsuginis	-	-	-	-	-	-	-	-	-	-	-	-	-	-	-	-	-	-	-	-	-	-	-	-	-	-	-	-	-	-	-	-	-	-	-	-	-	-	-	-	-	-	-	-	-	-	-	-	-
Sulfurovum sp. NBC37-1	-	-	-	-	-	-	-	-	-	-	-	-	-	-	-	-	-	-	-	-	-	-	-	-	-	-	-	-	-	-	-	-	-	-	-	-	-	-	-	-	-	-	-	-	-	-	-	-	-
Sulfurovum lithotrophicum	-	-	-	-	-	-	-	-	-	-	-	-	-	-	-	-	-	-	-	-	-	-	-	-	-	-	-	-	-	-	-	-	-	-	-	-	-	-	-	-	-	-	-	-	-	-	-	-	-
Hydrogenimonas sp.MAG	NNO_0759	BBG65462.1	717	NNO_1748	BBG66451.1	351	NNO_0189	BBG64891.1	95	NNO_1776	BBG66479.1	266	NNO_0082	BBG64784.1	60	NNO_0678	BBG65381.1	287	NNO_0791	BBG65494.1	245	NNO_0118	BBG64820.1	88	NNO_0253	BBG64955.1	255	NNO_1931	BBG66634.1	140	NNO_1932	BBG66635.1	164	NNO_1933	BBG66636.1	100	NNO_1282	BBG65985.1	278	NNO_1281	BBG65984.1	262	NNO_1000	BBG65703.1	91	NNO_0788	BBG65491.1	254	-
Hydrogenimonas thermophila	BM227_RS03620	WP_092911287.1	731	BM227_RS10060	WP_092913561.1	351	BM227_RS08270	WP_092912884.1	90	BM227_RS06920	WP_092912444.1	267	BM227_RS04835	WP_092911730.1	432	BM227_RS03335	WP_092911192.1	291	BM227_RS09775	WP_092913469.1	243	BM227_RS00955	WP_092910102.1	88	BM227_RS06185	WP_092912199.1	255	BM227_RS05905	WP_092912097.1	140	BM227_RS05910	WP_092912099.1	164	BM227_RS05915	WP_092912101.1	101	BM227_RS08930	WP_092913150.1	278	BM227_RS08925	WP_092913148.1	262	BM227_RS03725	WP_092911333.1	96	BM227_RS09765	WP_092913465.1	254	-
Nitratiruptor sp.SB155-2	NIS_RS03375	WP_012081992.1	695	NIS_RS03475	WP_012082012.1	351	NIS_RS06465	WP_041354044.1	85	NIS_RS03425	WP_012082002.1	227	NIS_RS03430	WP_041353999.1	437	NIS_RS03455	WP_012082008.1	85	NIS_RS03460	WP_012082009.1	236	NIS_RS03465	WP_012082010.1	89	NIS_RS03470	WP_012082011.1	255	NIS_RS03405	WP_012081998.1	121	NIS_RS03410	WP_012081999.1	136	NIS_RS03415	WP_012082000.1	99	NIS_RS03345	WP_012081986.1	238	NIS_RS03350	WP_012081987.1	266	NIS_RS03370	WP_012081991.1	93	NIS_RS05310	WP_012082358.1	252	-
Nitratiruptor tergarcus	B8779_RS05370	WP_084275517.1	695	B8779_RS05470	WP_084275536.1	351	B8779_RS08635	WP_084276244.1	79	B8779_RS05420	WP_084275527.1	229	B8779_RS05425	WP_084275528.1	432	B8779_RS05450	WP_159445317.1	88	B8779_RS05455	WP_197685308.1	236	B8779_RS05460	WP_084275534.1	89	B8779_RS05465	WP_084275535.1	258	B8779_RS05400	WP_084275523.1	121	B8779_RS05405	WP_084275524.1	135	B8779_RS05410	WP_084275525.1	94	B8779_RS05340	WP_084275511.1	238	B8779_RS05345	WP_084275512.1	266	B8779_RS05365	WP_084275516.1	92	B8779_RS07270	WP_084275869.1	252	-
Lebetimonas natsushimae	LNAT_RS07485	WP_096259983.1	723	LNAT_RS04830	WP_096258911.1	349	LNAT_RS08540	WP_096260188.1	92	LNAT_RS04080	WP_096258639.1	259	LNAT_RS00430	WP_096257961.1	432	LNAT_RS05525	WP_096259233.1	248	LNAT_RS03415	WP_096258515.1	241	LNAT_RS01390	WP_096258142.1	89	LNAT_RS05315	WP_096259109.1	255	LNAT_RS00575	WP_096257987.1	135	LNAT_RS00580	WP_096257988.1	165	LNAT_RS00585	WP_096257989.1	97	LNAT_RS06335	WP_096259533.1	261	LNAT_RS06330	WP_096259531.1	262	LNAT_RS04885	WP_096258927.1	90	LNAT_RS03405	WP_096258513.1	255	-
Lebetimonas sp. JS138	DZ67_RS0107875	WP_035907242.1	724	DZ67_RS0103365	WP_024787261.1	349	DZ67_RS0108625	WP_024791585.1	92	DZ67_RS0100885	WP_024790501.1	255	DZ67_RS0104155	WP_024787403.1	432	DZ67_RS0102545	WP_024787124.1	248	DZ67_RS0107090	WP_024787956.1	242	DZ67_RS0105180	WP_024787613.1	89	DZ67_RS0102765	WP_024787157.1	255	DZ67_RS0104310	WP_024787447.1	135	DZ67_RS0104315	WP_024787448.1	165	DZ67_RS0104320	WP_024787449.1	96	DZ67_RS0101670	WP_024786970.1	261	DZ67_RS0101675	WP_024786971.1	262	DZ67_RS0103315	WP_024787252.1	90	DZ67_RS0107080	WP_024787954.1	255	-
Nautilia profundicola	NAMH_RS04385	WP_083757923.1	730	NAMH_RS07635	WP_012663580.1	351	NAMH_RS08605	WP_143709765.1	93	NAMH_RS05420	WP_015902279.1	261	NAMH_RS08535	WP_015902715.1	432	NAMH_RS01490	WP_015902230.1	253	NAMH_RS05725	WP_015902261.1	242	NAMH_RS01350	WP_015902534.1	88	NAMH_RS02255	WP_015902748.1	255	NAMH_RS08395	WP_012663817.1	143	NAMH_RS08390	WP_015902084.1	165	NAMH_RS08385	WP_012663646.1	96	NAMH_RS03050	WP_015902092.1	261	NAMH_RS03045	WP_012663694.1	262	NAMH_RS07220	WP_015901968.1	91	NAMH_RS05735	WP_015902365.1	255	-
Nautilia sp. PV-1	C3L23_RS04565	WP_127680293.1	729	C3L23_RS08040	WP_127681595.1	351	C3L23_RS09135	WP_127682170.1	87	C3L23_RS05610	WP_127680687.1	257	C3L23_RS08945	WP_127681918.1	432	C3L23_RS01545	WP_127679403.1	253	C3L23_RS05925	WP_127680801.1	242	C3L23_RS01395	WP_127679376.1	88	C3L23_RS02380	WP_127679561.1	255	C3L23_RS08795	WP_127681862.1	144	C3L23_RS08790	WP_127681860.1	165	C3L23_RS08785	WP_127681858.1	96	C3L23_RS03170	WP_127679781.1	261	C3L23_RS03165	WP_127679779.1	262	C3L23_RS07655	WP_127681447.1	91	C3L23_RS05935	WP_127680805.1	255	-
Cetia pacifica	C6V80_RS05555	WP_123351753.1	710	C6V80_RS01755	WP_123352477.1	351	C6V80_RS09275	WP_123352923.1	93	C6V80_RS03180	WP_123352208.1	257	C6V80_RS09080	WP_123352955.1	432	C6V80_RS02520	WP_123352331.1	250	C6V80_RS02870	WP_123352264.1	242	C6V80_RS01685	WP_123352490.1	88	C6V80_RS07575	WP_123352748.1	255	C6V80_RS08915	WP_123352987.1	142	C6V80_RS08910	WP_123352988.1	165	C6V80_RS08905	WP_123352989.1	97	C6V80_RS07110	WP_123351454.1	262	C6V80_RS07115	WP_123351453.1	262	C6V80_RS08020	WP_123352835.1	90	C6V80_RS02860	WP_123352266.1	255	-
Caminibacter mediatlanticus	FE773_RS06490	WP_175403771.1	711	FE773_RS08685	WP_138323835.1	351	FE773_RS00670	WP_007474792.1	92	FE773_RS04560	WP_007474135.1	257	FE773_RS01370	WP_138322849.1	430	FE773_RS07765	WP_138323713.1	250	FE773_RS07490	WP_007473270.1	243	FE773_RS08735	WP_007473738.1	88	FE773_RS03185	WP_007475086.1	254	FE773_RS01510	WP_007475232.1	142	FE773_RS01515	WP_007475231.1	165	FE773_RS01520	WP_007475229.1	98	FE773_RS03610	WP_007473888.1	262	FE773_RS03605	WP_007473887.1	262	FE773_RS02680	WP_138323011.1	90	FE773_RS07500	WP_007473275.1	255	-
[truncated: 161 more columns]
