# Supplementary material for: The evolutionary path of chemosensory and flagellar macromolecular machines in Campylobacterota
Source: PLoS Genet. 2022 Jul 14;18(7):e1010316. doi: 10.1371/journal.pgen.1010316 (PMC9321776; doi:10.1371/journal.pgen.1010316)
Supplement: S9 Table — (XLSX) [file pgen.1010316.s019.xlsx]

## Sheet: S9
S9 Table. Flagellar proteins used for phylogenetic tree construction in Fig. 2B.
Phylum/Class	Organism/Name	Strain	FlhA	FlhB	FliF	FliG	FliE	FlgB	FlgC	FlgK	FlgL
Campylobacterota	Arcobacter anaerophilus	DSM 24636	WP_129082085.1	WP_129082088.1	WP_129082098.1	WP_044417500.1	WP_044417519.1	WP_129082099.1	WP_044417520.1	WP_129081726.1	WP_129081727.1
	Arcobacter bivalviorum	LMG 26154	WP_114838375.1	WP_114838371.1	WP_114838350.1	WP_114838351.1	WP_114840431.1	WP_114838349.1	WP_114838368.1	WP_114840137.1	WP_114838374.1
	Arcobacter butzleri	JV22	WP_004511298.1	WP_004511302.1	WP_138626067.1	WP_004511322.1	WP_004511306.1	WP_004511324.1	WP_004511305.1	WP_004510266.1	WP_004511299.1
	Arcobacter cryaerophilus	ATCC 43158	WP_105917821.1	WP_105917825.1	WP_121443266.1	WP_105917844.1	WP_105917829.1	WP_105911676.1	WP_105917828.1	WP_105916844.1	WP_105917822.1
	Arcobacter ellisii	LMG 26155	WP_118918125.1	WP_118918129.1	WP_118918151.1	WP_118918150.1	WP_118918133.1	WP_118918152.1	WP_118918132.1	WP_118916295.1	WP_118918126.1
	Arcobacter halophilus	CCUG 53805	WP_101185773.1	WP_101185777.1	WP_101185814.1	WP_101185813.1	WP_101185797.1	WP_101185815.1	WP_101185796.1	WP_101183671.1	WP_101185774.1
	Arcobacter marinus	JCM 15502	WP_099310392.1	WP_099310396.1	WP_099310414.1	WP_099310413.1	WP_099310487.1	WP_099310415.1	WP_099310399.1	WP_099310704.1	WP_099310393.1
	Arcobacter molluscorum	CECT 7696	WP_099342019.1	WP_099342023.1	WP_099342042.1	WP_099342041.1	WP_099342027.1	WP_099342043.1	WP_099342026.1	WP_099342724.1	WP_099342020.1
	Arcobacter mytili	LMG 24559	WP_114842572.1	WP_114842576.1	WP_114842595.1	WP_114842594.1	WP_114842579.1	WP_114842596.1	WP_114842578.1	WP_114842834.1	WP_114842573.1
	Arcobacter nitrofigilis	DSM 7299	WP_013136269.1	WP_013136273.1	WP_013136296.1	WP_013136295.1	WP_013136277.1	WP_013136297.1	WP_013136276.1	WP_013136666.1	WP_013136270.1
	Arcobacter pacificus	LMG 26638	WP_130234013.1	WP_130234017.1	WP_130234040.1	WP_130234039.1	WP_130234021.1	WP_130234041.1	WP_130234020.1	WP_130234273.1	WP_130234014.1
	Arcobacter skirrowii	CCUG 10374	WP_066350391.1	WP_066350385.1	WP_066350414.1	WP_066350370.1	WP_066160485.1	WP_066350369.1	WP_066160488.1	WP_066352862.1	WP_115588151.1
	Arcobacter sp.	L	WP_014475075.1	WP_014475079.1	WP_014475102.1	WP_014475101.1	WP_102043441.1	WP_014475103.1	WP_014475082.1	WP_014473061.1	WP_014475076.1
	Arcobacter thereius	LMG 24486	WP_066182960.1	WP_066182951.1	WP_066182902.1	WP_066182904.1	WP_066182944.1	WP_066182899.1	WP_066169857.1	WP_066389993.1	WP_066182959.1
	Arcobacter trophiarum	LMG 25534	WP_115428931.1	WP_115428935.1	WP_115428953.1	WP_115428952.1	WP_115428939.1	WP_115428954.1	WP_115428938.1	WP_115427635.1	WP_115428932.1
	Campylobacter avium	LMG 24591	WP_094325381.1	WP_094325129.1	WP_094324646.1	WP_094324647.1	WP_094325537.1	WP_094325538.1	WP_094325173.1	WP_094325693.1	WP_094325166.1
	Campylobacter coli	OR12	WP_002776926.1	WP_002778215.1	WP_002778177.1	WP_002778179.1	WP_002776071.1	WP_002776076.1	WP_002776072.1	WP_057992680.1	WP_052779154.1
	Campylobacter concisus	ATCC 33237	WP_054196915.1	WP_054196209.1	WP_054197022.1	WP_021091747.1	WP_054196419.1	WP_054196421.1	WP_054196420.1	WP_054196704.1	WP_054196516.1
	Campylobacter cuniculorum	LMG 24588	WP_027306381.1	WP_027305248.1	WP_027305323.1	WP_027305322.1	WP_027306043.1	WP_027306041.1	WP_027306042.1	WP_027305232.1	WP_027306393.1
	Campylobacter fetus	NCTC10842	WP_065843756.1	WP_024305324.1	WP_011731758.1	WP_002848349.1	WP_011731921.1	WP_042960060.1	WP_002849120.1	WP_002848088.1	WP_111738180.1
	Campylobacter helveticus	ATCC 51209	WP_082199738.1	WP_082199493.1	WP_082199476.1	WP_082199477.1	WP_082199713.1	WP_082199711.1	WP_082199712.1	WP_082199118.1	WP_082200105.1
	Campylobacter upsaliensis	NCTC11541	WP_027304038.1	WP_027303501.1	WP_027303511.1	WP_004277559.1	WP_004275127.1	WP_004277213.1	WP_027303994.1	WP_027304505.1	WP_027303946.1
	Campylobacter hepaticus	HV10	WP_066778326.1	WP_066777862.1	WP_066777814.1	WP_066777817.1	WP_066777118.1	WP_066777113.1	WP_066777116.1	WP_066777661.1	WP_066778330.1
	Campylobacter hyointestinalis	LMG 9260	WP_034962851.1	WP_064019854.1	WP_034962501.1	WP_034962502.1	WP_081046490.1	WP_034960979.1	WP_059425614.1	WP_064019639.1	WP_064019731.1
	Campylobacter iguaniorum	2463D	WP_038455650.1	WP_038453066.1	WP_038452905.1	WP_038452902.1	WP_038453850.1	WP_038453856.1	WP_038453853.1	WP_058892990.1	WP_058893214.1
	Campylobacter insulaenigrae	NCTC 12927	WP_039650233.1	WP_126419345.1	WP_039650877.1	WP_039650876.1	WP_039651403.1	WP_039650425.1	WP_039650426.1	WP_039649384.1	WP_039650056.1
	Campylobacter jejuni	81-176	WP_002857013.1	WP_011812703.1	WP_002868750.1	WP_002854670.1	WP_002856884.1	WP_002854879.1	WP_002856822.1	WP_002869196.1	WP_002869100.1
	Campylobacter lanienae	NCTC 13004	WP_100590686.1	WP_096013936.1	WP_096016692.1	WP_096015526.1	WP_096013338.1	WP_096014684.1	WP_096013337.1	WP_100590501.1	WP_100590756.1
	Campylobacter lari	NCTC 11845	WP_039626394.1	WP_039626991.1	WP_039627029.1	WP_039619192.1	WP_039626589.1	WP_039626587.1	WP_039618718.1	WP_039625454.1	WP_039626152.1
	Campylobacter peloridis	LMG 23910	WP_044598893.1	WP_044599247.1	WP_044599274.1	WP_044599273.1	WP_044599014.1	WP_044599012.1	WP_044599013.1	WP_044598411.1	WP_044599532.1
	Campylobacter pinnipediorum	RM17260	WP_078440727.1	WP_078398310.1	WP_069632983.1	WP_069632982.1	WP_069632812.1	WP_078440549.1	WP_078440550.1	WP_078440739.1	WP_078415440.1
	Campylobacter showae	B91_SC	WP_122862214.1	WP_122863265.1	WP_122863199.1	WP_122863198.1	WP_002946574.1	WP_122863472.1	WP_002946576.1	WP_122862836.1	WP_122862799.1
	Campylobacter sp.	RM8964	WP_086334235.1	WP_086333370.1	WP_086334023.1	WP_086247341.1	WP_086276343.1	WP_086246597.1	WP_086246598.1	WP_086333435.1	WP_086333814.1
	Campylobacter sputorum	RM8705	WP_089193350.1	WP_089192875.1	WP_033916269.1	WP_033916268.1	WP_033915894.1	WP_089182721.1	WP_089182722.1	WP_089193416.1	WP_089193139.1
	Campylobacter subantarcticus	LMG 24377	WP_043019925.1	WP_043020165.1	WP_043020182.1	WP_043020181.1	WP_043020001.1	WP_039664255.1	WP_043020000.1	WP_043019467.1	WP_043019800.1
	Campylobacter volucris	LMG 24379	WP_039665660.1	WP_039666016.1	WP_039666039.1	WP_039666038.1	WP_084059239.1	WP_039665771.1	WP_039665772.1	WP_039665209.1	WP_039665574.1
	Helicobacter acinonychis	Sheeba	WP_011578013.1	WP_011577565.1	WP_011577854.1	WP_011577853.1	WP_011578451.1	WP_011578453.1	WP_011578452.1	WP_011577525.1	WP_011577489.1
	Helicobacter apodemus	SCJK1	WP_108911150.1	WP_108911322.1	WP_108911759.1	WP_034552475.1	WP_108910374.1	WP_108910376.1	WP_108910375.1	WP_108911036.1	WP_108910344.1
	Helicobacter bilis	AAQJH	WP_077388205.1	WP_005218222.1	WP_005218340.1	WP_004088974.1	WP_004086421.1	WP_020995414.1	WP_005216538.1	WP_077388625.1	WP_005217831.1
	Helicobacter cetorum	MIT 99-5656	WP_014659510.1	WP_014659868.1	WP_014658963.1	WP_014658962.1	WP_014659282.1	WP_014659280.1	WP_014659281.1	WP_014659927.1	WP_014659914.1
	Helicobacter cholecystus	NCTC13205	WP_104724549.1	WP_104723704.1	WP_104724503.1	WP_104724502.1	WP_104725064.1	WP_104725062.1	WP_104725063.1	WP_104725030.1	WP_104724959.1
	Helicobacter cinaedi	P03D0629	WP_014667116.1	WP_110505619.1	WP_002957193.1	WP_002957192.1	WP_110505166.1	WP_002956849.1	WP_014666631.1	WP_014667272.1	WP_110505512.1
	Helicobacter felis	ATCC 49179	WP_013469400.1	WP_013468698.1	WP_013468767.1	WP_013468766.1	WP_013468841.1	WP_013468839.1	WP_013468840.1	WP_013469626.1	WP_013469011.1
	Helicobacter hepaticus	ATCC 51449	WP_011115309.1	WP_011115858.1	WP_011115453.1	WP_011115452.1	WP_011116249.1	WP_011116247.1	WP_011116248.1	WP_011115716.1	WP_011116534.1
	Helicobacter himalayensis	YS1	WP_156471927.1	WP_066386511.1	WP_066388097.1	WP_066388100.1	WP_066387388.1	WP_066387396.1	WP_066387391.1	WP_066389305.1	WP_066388624.1
	Helicobacter mustelae	NCTC12198	WP_049762225.1	WP_013022948.1	WP_013023511.1	WP_013023510.1	WP_013023567.1	WP_041913393.1	WP_013023566.1	WP_013022803.1	WP_013023024.1
	Helicobacter pullorum	NCTC13154	WP_104745548.1	WP_104745395.1	WP_005020675.1	WP_005020674.1	WP_126441926.1	WP_005022065.1	WP_005022067.1	WP_104745892.1	WP_126442111.1
	Helicobacter sp.	MIT 01-6242	WP_066339693.1	WP_066340401.1	WP_066338244.1	WP_066338247.1	WP_066339086.1	WP_066341773.1	WP_066339083.1	WP_066341383.1	WP_066341199.1
	Helicobacter typhlonius	1	WP_034343892.1	WP_034326381.1	WP_034326830.1	WP_034326829.1	WP_034327212.1	WP_034327214.1	WP_034343481.1	WP_034326976.1	WP_034326016.1
	Helicobacter suis	SNTW101c	WP_006564842.1	WP_034375784.1	WP_006564905.1	WP_064430081.1	WP_034376995.1	WP_006564751.1	WP_064430113.1	WP_006565260.1	WP_006564143.1
	Lebetimonas natsushimae	HS1857	WP_096259983.1	WP_096258911.1	WP_096258637.1	WP_096258638.1	WP_096257989.1	WP_096257987.1	WP_096257988.1	WP_096258922.1	WP_096259417.1
	Lebetimonas sp.	JS138	WP_035907242.1	WP_024787261.1	WP_024786834.1	WP_024786833.1	WP_024787449.1	WP_024787447.1	WP_024787448.1	WP_024791767.1	WP_024787028.1
	Caminibacter mediatlanticus	TB-2	WP_040304806.1	WP_007473721.1	WP_007474132.1	WP_007474134.1	WP_007475229.1	WP_007475232.1	WP_007475231.1	WP_007474769.1	WP_083786222.1
	Cetia pacifica	TB6	WP_123351753.1	WP_123352477.1	WP_123352210.1	WP_123352209.1	WP_123352989.1	WP_123352987.1	WP_123352988.1	WP_123352838.1	WP_123351494.1
	Nautilia profundicola	AmH	WP_083757923.1	WP_012663580.1	WP_015902073.1	WP_015902834.1	WP_012663646.1	WP_012663817.1	WP_015902084.1	WP_015902088.1	WP_143709756.1
	Nautilia sp.	PV-1	WP_127680293.1	WP_127681595.1	WP_127680691.1	WP_127680689.1	WP_127681858.1	WP_127681862.1	WP_127681860.1	WP_127681453.1	WP_127681240.1
	Hydrogenimonas sp.	MAG	BBG65462.1	BBG66451.1	BBG66481.1	BBG66480.1	BBG66636.1	BBG66634.1	BBG66635.1	BBG65706.1	BBG65529.1
	Hydrogenimonas thermophila	EP1-55-1	WP_092911287.1	WP_092913561.1	WP_092912448.1	WP_092912446.1	WP_092912101.1	WP_092912097.1	WP_092912099.1	WP_092911327.1	WP_092912409.1
	Nitratiruptor sp.	SB155-2	WP_012081992.1	WP_012082012.1	WP_012081986.1	WP_012081983.1	WP_012082000.1	WP_012081998.1	WP_012081999.1	WP_012082022.1	WP_012082021.1
	Nitratiruptor tergarcus	DSM 16512	WP_084275517.1	WP_084275536.1	WP_084275526.1	WP_084275509.1	WP_084275525.1	WP_084275523.1	WP_084275524.1	WP_084275550.1	WP_084275549.1
	Sulfuricurvum kujiense	DSM 16994	WP_013460618.1	WP_013459305.1	WP_013460775.1	WP_013460774.1	WP_013461107.1	WP_013461105.1	WP_013461106.1	WP_013459563.1	WP_013460047.1
	Sulfuricurvum sp.	17-40-25	OZA03900.1	OZA03046.1	OZA04382.1	OZA04381.1	OZA02700.1	OZA02702.1	OZA02701.1	OZA02385.1	OZA03655.1
	Sulfuricurvum sp.	IAE1	WP_132812438.1	WP_132813076.1	WP_132811626.1	WP_132811625.1	WP_132813502.1	WP_132813504.1	WP_132813503.1	WP_132812477.1	WP_132812171.1
	Sulfurimonas autotrophica	DSM 16294	WP_013326548.1	WP_013326500.1	WP_013327447.1	WP_169302266.1	WP_013326134.1	WP_013326136.1	WP_013326135.1	WP_013327383.1	WP_013326908.1
	Sulfurimonas denitrificans	DSM 1251	WP_011372357.1	WP_011372302.1	WP_011372107.1	WP_011372108.1	WP_011371998.1	WP_011372000.1	WP_011371999.1	WP_011372199.1	WP_011372667.1
	Sulfurimonas gotlandica	GD1	WP_008339926.1	WP_008339595.1	WP_008338797.1	WP_008339076.1	WP_008339134.1	WP_008339011.1	WP_008338793.1	WP_008336387.1	WP_008341537.1
	Sulfurospirillum barnesii	SES-3	WP_014769593.1	WP_014768467.1	WP_014768447.1	WP_014768448.1	WP_014769903.1	WP_014769905.1	WP_014769904.1	WP_014769297.1	WP_014769438.1
	Sulfurospirillum cavolei	UCH003	WP_060825743.1	WP_039671995.1	WP_039671975.1	WP_060826769.1	WP_039673222.1	WP_039673226.1	WP_039673224.1	WP_060825984.1	WP_060825886.1
	Sulfurospirillum deleyianum	DSM 6946	WP_012857136.1	WP_012856044.1	WP_012856022.1	WP_012856023.1	WP_012857437.1	WP_012857439.1	WP_012857438.1	WP_012856920.1	WP_012856757.1
	Sulfurospirillum multivorans	DSM 12446	WP_025345068.1	WP_025343514.1	WP_025343492.1	WP_148295255.1	WP_025345421.1	WP_025345423.1	WP_025345422.1	WP_025344527.1	WP_025344728.1
	Sulfurospirillum sp.	SL2-1	WP_087438791.1	WP_087437554.1	WP_087437530.1	WP_087437531.1	WP_087439079.1	WP_087439081.1	WP_087439080.1	WP_087438539.1	WP_087438657.1
	Wolinella succinogenes	NCTC11488	WP_011138945.1	WP_011139793.1	WP_011139783.1	WP_011139782.1	WP_011139478.1	WP_011139480.1	WP_011139479.1	WP_011138215.1	WP_011138436.1
Aquificae	Aquifex aeolicus	VF5	WP_010880767.1	WP_010881318.1	WP_010880743.1	WP_010880389.1	WP_010880744.1	WP_010880746.1	WP_010880745.1	WP_010881081.1	WP_010881082.1
	Desulfurobacterium thermolithotrophum	DSM 11699	WP_013638810.1	WP_013638830.1	WP_013638819.1	WP_013638801.1	WP_013638818.1	WP_013638816.1	WP_013638817.1	WP_013638619.1	WP_013638620.1
	Hydrogenivirga sp.	128-5-R1-1	WP_008286433.1	WP_008286085.1	WP_083793081.1	WP_008286098.1	WP_008285972.1	WP_008285970.1	WP_008285971.1	WP_008287454.1	WP_008287455.1
	Hydrogenobaculum sp.	3684	WP_015420032.1	WP_015419265.1	WP_015418821.1	WP_015419254.1	WP_015418820.1	WP_015418816.1	WP_015418819.1	WP_015419422.1	WP_015419421.1
	Persephonella marina	EX-H1	WP_012675509.1	WP_012675532.1	WP_012675781.1	WP_012676879.1	WP_012676878.1	WP_012676498.1	WP_012675747.1	WP_012675866.1	WP_012676525.1
	Persephonella sp.	IF05-L8	WP_029521040.1	WP_029521019.1	WP_029521030.1	WP_029521049.1	WP_029521031.1	WP_029521032.1	WP_029521033.1	WP_029520952.1	WP_051654730.1
	Sulfurihydrogenibium azorense	Az-Fu1	WP_012673713.1	WP_012674627.1	WP_012673804.1	WP_012673991.1	WP_012674715.1	WP_012674293.1	WP_012673558.1	WP_012674419.1	WP_012673455.1
	Sulfurihydrogenibium sp.	YO3AOP1	WP_012460305.1	WP_012460285.1	WP_012460296.1	WP_012460314.1	WP_012460297.1	WP_012460299.1	WP_012460298.1	WP_012458756.1	WP_012459708.1
	Thermocrinis albus	DSM 14484	WP_012992206.1	WP_012992171.1	WP_012991694.1	WP_012991279.1	WP_012991693.1	WP_041434078.1	WP_012991692.1	WP_012992136.1	WP_012992137.1
	Thermosulfidibacter takaii	ABI70S6	WP_068549447.1	WP_068549446.1	WP_068549414.1	WP_068549416.1	WP_070098508.1	WP_068549409.1	WP_068549412.1	WP_068549359.1	WP_068549361.1
	Thermovibrio ammonificans	HB-1	WP_013538207.1	WP_013538188.1	WP_013538198.1	WP_013538215.1	WP_013538199.1	WP_013538201.1	WP_013538200.1	WP_013538134.1	WP_013538133.1
	Thermovibrio guaymasensis	DSM 15521	WP_121169447.1	WP_121169476.1	WP_121169460.1	WP_121169434.1	WP_121169459.1	WP_121169456.1	WP_121169457.1	WP_121171021.1	WP_121171019.1
α-proteobacteria	Azorhizobium caulinodans	ORS 571	WP_012169185.1	WP_012169170.1	WP_012169158.1	WP_012169171.1	WP_012169166.1	WP_043878837.1	WP_043879967.1	WP_012169179.1	WP_012169180.1
	Caulobacter vibrioides	NA1000	YP_002516329.1	YP_002516504.1	YP_002516323.1	YP_002516324.1	YP_002516379.1	YP_002516377.1	YP_002516378.1	YP_002518444.1	YP_002516315.1
	Rhodopseudomonas palustris	CGA009	WP_085977329.1	WP_119019028.1	WP_119019381.1	WP_011156829.1	WP_011159422.1	WP_012497251.1	WP_011159423.1	WP_104512314.1	WP_119019654.1
	Sinorhizobium meliloti	2011	WP_010968749.1	WP_010968725.1	WP_010968722.1	WP_003529920.1	WP_010968731.1	WP_003529904.1	WP_003529902.1	WP_010968747.1	WP_010968748.1
	Acidiphilium cryptum	JF-5	WP_011942268.1	WP_081432887.1	WP_011942271.1	WP_007421868.1	WP_007423342.1	WP_007423340.1	WP_007423341.1	WP_011941285.1	WP_081432863.1
b-proteobacteria	Bordetella avium	197N	WP_012417352.1	WP_012417351.1	WP_012417385.1	WP_012417384.1	WP_012417386.1	WP_012417357.1	WP_012417358.1	WP_012417366.1	WP_012417367.1
	Leptothrix cholodnii	SP-6	WP_012346647.1	WP_012346646.1	WP_012346049.1	WP_043703881.1	WP_012346048.1	WP_012347753.1	WP_012347752.1	WP_012347744.1	WP_012347743.1
	Herminiimonas arsenicoxydans		CAL61484.2	CAL61483.1	CAL62027.2	CAL62028.1	CAL62025.1	CAL62051.1	CAL62050.1	CAL62042.1	CAL62041.1
	Methylibium petroleiphilum	PM1	WP_011830654.1	WP_011830653.1	WP_011828165.1	WP_011828166.1	WP_011828164.1	WP_036230094.1	WP_011830648.1	WP_148211070.1	WP_011830639.1
d-proteobacteria	Bdellovibrio exovorus	JSS	WP_015469324.1	WP_015469323.1	WP_015470852.1	WP_015470851.1	WP_015470853.1	WP_015470855.1	WP_015470854.1	WP_015469281.1	WP_015469282.1
	Desulfotalea psychrophila	LSv54	WP_011189916.1	WP_011189915.1	WP_162096664.1	WP_011189898.1	WP_011189896.1	WP_011189894.1	WP_011189895.1	WP_011189930.1	WP_011189931.1
	Lawsonia intracellularis	N343	WP_011526613.1	WP_011526614.1	WP_011526940.1	WP_011526939.1	WP_015353791.1	WP_011526943.1	WP_011526942.1	WP_011526830.1	WP_011526831.1
	Pelobacter carbinolicus Syn	DSM 2380	WP_011340880.1	WP_011340881.1	WP_011340915.1	WP_011340914.1	WP_011340916.1	WP_011340918.1	WP_011340917.1	WP_011340867.1	WP_011340866.1
γ-proteobacteria (enterobacteria)	Escherichia coli	str. K-12 substr. MG1655	NP_416393.1	NP_416394.1	NP_416448.1	NP_416449.1	NP_416447.1	NP_415591.1	NP_415592.1	NP_415600.1	NP_415601.1
	Erwinia tasmaniensis	Et1/99	WP_012441213.1	WP_012441212.1	WP_012441712.1	WP_012441713.1	WP_012441711.1	WP_012441763.1	WP_012441762.1	WP_012441754.1	WP_012441753.1
	Salmonella enterica	subsp. enterica serovar Typhimurium str. LT2	NP_460870.1	NP_460871.1	NP_460922.1	NP_460923.1	NP_460921.1	NP_460145.1	NP_460146.1	NP_460154.1	NP_460155.1
	Yersinia pestis	A1122	WP_002211100.1	WP_002211099.1	WP_002211143.1	WP_002211142.1	WP_002211144.1	WP_002211110.1	WP_002211111.1	WP_002211119.1	WP_002211120.1
	Pectobacterium atrosepticum	SCRI1043	WP_011093276.1	WP_011093275.1	WP_039292549.1	WP_011093302.1	WP_039292546.1	WP_011093281.1	WP_011093282.1	WP_011093290.1	WP_011093291.1
γ-proteobacteria	Pseudomonas aeruginosa	PAO1	NP_250143.1	NP_250140.1	NP_249792.1	NP_249793.1	NP_249791.1	NP_249768.1	NP_249769.1	NP_249777.1	NP_249778.1
	Aliivibrio fischeri	5LC	WP_072054849.1	WP_005420337.1	WP_005420361.1	WP_005420359.1	WP_005420363.1	WP_005420406.1	WP_005420405.1	WP_005420386.1	WP_005420383.1
	Xanthomonas campestris	pv. raphani	WP_016945277.1	WP_076055431.1	WP_014507678.1	WP_075272170.1	WP_014507679.1	WP_011037116.1	WP_002813454.1	WP_011037108.1	WP_076055388.1
	Shewanella frigidimarina	NCIMB 400	WP_174839673.1	WP_011636669.1	WP_041413457.1	WP_011636657.1	WP_011636655.1	WP_011636635.1	WP_011636636.1	WP_011636644.1	WP_011636645.1
	Colwellia psychrerythraea	34H	WP_011042352.1	WP_011042351.1	WP_041737414.1	WP_011042339.1	WP_011042337.1	WP_011042313.1	WP_011042314.1	WP_011042322.1	WP_011042323.1
Hippea/Desulfurella	Desulfurella acetivorans		WP_051438196.1	WP_025392778.1	WP_025392485.1	WP_025392486.1	WP_025392484.1	WP_025392482.1	WP_025392483.1	WP_025392637.1	WP_025392638.1
	Desulfurella amilsii		WP_086033200.1	WP_086033219.1	WP_086033862.1	WP_086033863.1	WP_086033861.1	WP_086033859.1	WP_086033860.1	WP_086033559.1	WP_086033560.1
	Desulfurella multipotens		WP_092128464.1	WP_025392778.1	WP_159427455.1	WP_025392486.1	WP_025392484.1	WP_159427454.1	WP_025392483.1	WP_092127785.1	WP_092127783.1
	Hippea alviniae		WP_026939596.1	WP_022670166.1	WP_022669668.1	WP_022669669.1	WP_022669667.1	WP_022669665.1	WP_022669666.1	WP_022669823.1	WP_022669822.1
	Hippea jasoniae		WP_035588190.1	WP_035587948.1	WP_035588675.1	WP_035588678.1	WP_035588672.1	WP_035588663.1	WP_035588668.1	WP_035586479.1	WP_035586475.1
	Hippea maritima		WP_013681614.1	WP_013681885.1	WP_013682200.1	WP_013682199.1	WP_013682201.1	WP_013682203.1	WP_013682202.1	WP_013681331.1	WP_013681330.1
Spirochaetes	Borreliella burgdorferi	B31	WP_010889723.1	WP_002657716.1	WP_002556890.1	WP_002556889.1	WP_002660553.1	WP_002665200.1	WP_002657104.1	WP_002656068.1	WP_002657594.1
	Brachyspira murdochii	DSM 12563	WP_041749963.1	WP_013112720.1	WP_013112894.1	WP_013112893.1	WP_013114933.1	WP_013114932.1	WP_008724603.1	WP_013114114.1	WP_013113139.1
	Leptospira borgpetersenii serovar Ceylonica	FDAARGOS_203	WP_000412863.1	WP_000709350.1	WP_001115057.1	WP_001061755.1	WP_000405186.1	WP_000462091.1	WP_000522494.1	WP_000535887.1	WP_001223330.1
	Spirochaeta africana	DSM 8902	WP_014456116.1	WP_052318165.1	WP_014456136.1	WP_014456135.1	WP_014456137.1	WP_014456139.1	WP_014456138.1	WP_014454885.1	WP_014454886.1
	Treponema denticola	ATCC 35405	WP_002684593.1	WP_002680909.1	WP_002678706.1	WP_002668469.1	WP_002671660.1	WP_002668460.1	WP_002671661.1	WP_010957216.1	WP_002680271.1
Planctomycetes	Aureliella helgolandensis	Q31a	WP_145083997.1	WP_145085552.1	WP_145083994.1	WP_145084012.1	WP_145083990.1	WP_145085298.1	WP_145083987.1	WP_145081099.1	WP_145081102.1
	Bremerella volcania	Pan97	WP_144971402.1	WP_144971399.1	WP_144971381.1	WP_144971382.1	WP_144971380.1	WP_196782305.1	WP_144971379.1	WP_144976503.1	WP_144976504.1
	Gimesia maris	CA11	WP_197994223.1	WP_149302629.1	WP_157158998.1	WP_002649055.1	WP_002649057.1	WP_002649059.1	WP_154898355.1	WP_154901676.1	WP_154897599.1
	Planctopirus limnophila DSM 3776,	DSM 3776	WP_013109404.1	WP_013109656.1	WP_041401963.1	WP_013111342.1	WP_013112198.1	WP_013112196.1	WP_013112197.1	WP_013110963.1	WP_013110965.1
	Gemmata massiliana	Soil9	WP_162670667.1	WP_162670666.1	WP_162670657.1	WP_162670658.1	WP_162670656.1	WP_052557982.1	WP_162670655.1	WP_162670683.1	WP_162670682.1
Firmicutes	Bacillus subtilis subsp. subtilis str. 168	168	NP_389521.2	NP_389520.1	NP_389503.1	NP_389504.1	NP_389502.1	NP_389500.1	NP_389501.1	NP_391421.1	NP_391420.1
	Paenibacillus polymyxa	DSM 36	WP_196478886.1	WP_019686992.1	WP_016820948.1	WP_013370674.1	WP_007430020.1	WP_019686986.1	WP_013370672.1	WP_019688796.1	WP_019688795.1
	Clostridioides difficile	BR81	WP_003435973.1	WP_021368884.1	WP_003436009.1	WP_003436007.1	WP_003436011.1	WP_016729246.1	WP_003425244.1	WP_003436045.1	WP_003436043.1
	Selenomonas sputigena	ATCC 35185	WP_006191325.1	WP_006191323.1	WP_006191291.1	WP_013740937.1	WP_006191290.1	WP_013740938.1	WP_006191289.1	WP_081443699.1	WP_006193748.1
	Halanaerobium praevalens	DSM 2228	WP_014552751.1	WP_014552750.1	WP_014552730.1	WP_014552731.1	WP_148220569.1	WP_014552727.1	WP_014552728.1	WP_014554020.1	WP_014554019.1
Acidobacteria	Candidatus Koribacter versatilis Ellin345	Ellin345	WP_011522442.1	WP_011522443.1	WP_011522456.1	WP_011522455.1	WP_011522457.1	WP_011522459.1	WP_011522458.1	WP_011523732.1	WP_011523733.1
	Solibacter usitatus	Ellin6076	WP_011689088.1	WP_011689087.1	WP_011682128.1	WP_011682129.1	WP_011682127.1	WP_041858823.1	WP_011682126.1	WP_011688773.1	WP_011688772.1
	Acidobacterium capsulatum	ATCC 51196	WP_012680652.1	WP_012680651.1	WP_012680639.1	WP_012680640.1	WP_012680638.1	WP_012680636.1	WP_012680637.1	WP_012680663.1	WP_012680664.1
	Terriglobus albidus	ORNL	WP_147648530.1	WP_147648531.1	WP_147648543.1	WP_147648542.1	WP_147648544.1	WP_147648546.1	WP_147648545.1	WP_147648519.1	WP_147648518.1
	Terriglobus roseus	DSM 18391	WP_014785703.1	WP_014785702.1	WP_014785688.1	WP_157178610.1	WP_014785687.1	WP_014785685.1	WP_014785686.1	WP_052313304.1	WP_014785716.1
Nitrospirae	Leptospirillum ferrooxidans	C2-3	WP_014448501.1	WP_014448500.1	WP_014448485.1	WP_014448486.1	WP_014448484.1	WP_014448482.1	WP_014448483.1	WP_014450253.1	WP_014450252.1
	Nitrospira moscoviensis	NSP M-1	WP_053379757.1	WP_053379758.1	WP_053379518.1	WP_053379519.1	WP_053379517.1	WP_187299413.1	WP_053379516.1	WP_053379740.1	WP_053379739.1
	Thermodesulfovibrio yellowstonii	DSM 11347	WP_012546817.1	WP_012545442.1	WP_012546552.1	WP_012545416.1	WP_012545881.1	WP_012546345.1	WP_164924885.1	WP_012545686.1	WP_012544983.1
Deferribacteres	Calditerrivibrio nitroreducens	DSM 19672	WP_013451050.1	WP_013450883.1	WP_013451902.1	WP_013451901.1	WP_013451903.1	WP_013451905.1	WP_013451904.1	WP_013450348.1	WP_013450347.1
	Deferribacter desulfuricans	SSM1	WP_013007156.1	WP_013007155.1	WP_013007264.1	WP_013007265.1	WP_013007263.1	WP_013007261.1	WP_013007262.1	WP_013008837.1	WP_013008836.1
	Denitrovibrio acetiphilus	DSM 12809	WP_013012081.1	WP_013012080.1	WP_013011578.1	WP_013011577.1	WP_013011579.1	WP_013011581.1	WP_013011580.1	WP_013011733.1	WP_013011732.1
	Geovibrio thiophilus	DSM 11263	WP_128467657.1	WP_128467658.1	WP_128467353.1	WP_128467352.1	WP_128467355.1	WP_128467357.1	WP_128467356.1	WP_128465533.1	WP_128465532.1
Thermotogae	Fervidobacterium nodosum	Rt17-B1	WP_164542131.1	WP_148202104.1	WP_011994003.1	WP_011994002.1	WP_011994842.1	WP_041257253.1	WP_011994841.1	WP_011994777.1	WP_011994776.1
	Petrotoga mobilis	SJ95	WP_012209201.1	WP_155811085.1	WP_012209176.1	WP_012209177.1	WP_012209477.1	WP_158245209.1	WP_012209476.1	WP_012208242.1	WP_012208241.1
	Thermosipho melanesiensis	431	WP_012057644.1	WP_012057071.1	WP_075666872.1	WP_012056705.1	WP_012057340.1	WP_012057338.1	WP_012057339.1	WP_012056559.1	WP_012056560.1
	Pseudothermotoga thermarum	DSM 5069	WP_013932007.1	WP_041446384.1	WP_013931368.1	WP_013931369.1	WP_013932086.1	WP_052296009.1	WP_013932085.1	WP_013932364.1	WP_013932365.1
	Thermotoga maritima	MSB8	WP_004080658.1	WP_008193133.1	WP_004082905.1	WP_004082903.1	WP_004081562.1	WP_004081560.1	WP_004081561.1	WP_004082609.1	WP_004082608.1
