# Supplementary material for: The evolutionary path of chemosensory and flagellar macromolecular machines in Campylobacterota
Source: PLoS Genet. 2022 Jul 14;18(7):e1010316. doi: 10.1371/journal.pgen.1010316 (PMC9321776; doi:10.1371/journal.pgen.1010316)
Supplement: S1 Data — (NWK) [file pgen.1010316.s020.nwk]

((((('Nitratifractor_salsuginis_DSM_16511':0.13638000,('Sulfurovum_sp.NBC37_1':0.01323000,'Sulfurovum_lithotrophicum_ATCC_BAA_797':0.01316000)1.0000:0.15525000)1.0000:0.14925000,('Hydrogenimonas_sp.MAG':0.07076000,'Hydrogenimonas_thermophila':0.05760000)1.0000:0.12511000)1.0000:0.03317000,(((('Wolinella_succinogenes_NCTC11488':0.17266000,('Helicobacter_pullorum_NCTC13154':0.07445000,'Helicobacter_apodemus':0.12007000)1.0000:0.13476000)1.0000:0.03815000,((('Helicobacter_mustelae_NCTC12198':0.21093000,(('Helicobacter_cetorum_MIT_99_5656':0.03311000,('Helicobacter_pylori_26695':0.02302000,'Helicobacter_acinonychis':0.02087000)1.0000:0.02730000)1.0000:0.16525000,('Helicobacter_suis_SNTW101c':0.13832000,'Helicobacter_felis_ATCC_49179':0.12598000)1.0000:0.16416000)1.0000:0.10214000)1.0000:0.03043000,'Helicobacter_bilis':0.30015000)0.7190:0.01883000,(('Helicobacter_himalayensis_YS1':0.19057000,('Helicobacter_cinaedi_P03D0629':0.06694000,('Helicobacter_hepaticus_ATCC_51449':0.06508000,'Helicobacter_typhlonius':0.07623000)1.0000:0.02364000)1.0000:0.09555000)1.0000:0.06780000,('Helicobacter_sp_MIT_01_6242':0.14344000,'Helicobacter_cholecystus_NCTC13205':0.11677000)1.0000:0.11469000)0.9780:0.02217000)1.0000:0.07120000)1.0000:0.13448000,(('Sulfurospirillum_cavolei':0.04901000,(('Sulfurospirillum_SL21':0.02423000,('Sulfurospirillum_halorespirans_DSM_13726':0.00500000,'Sulfurospirillum_multivorans_DSM_12446':0.00605000)1.0000:0.02111000)1.0000:0.02147000,('Sulfurospirillum_deleyianum_DSM_6946':0.02876000,'Sulfurospirillum_barnesii_SES_3':0.03044000)1.0000:0.02224000)1.0000:0.02166000)1.0000:0.17698000,(('Campylobacter_avium_LMG_24591':0.15937000,((('Campylobacter_peloridis_LMG_23910':0.02933000,('Campylobacter_lari_NCTC_11845':0.00995000,'Campylobacter_subantarcticus':0.01673000)1.0000:0.01485000)1.0000:0.01327000,('Campylobacter_insulaenigrae':0.05220000,'Campylobacter_volucris_LMG_24379':0.03010000)1.0000:0.01590000)1.0000:0.07320000,(('Campylobacter_coli_aerotolerant_OR12':0.03183000,('Campylobacter_jejuni_81_176':0.01921000,'Campylobacter_hepaticus_HV10':0.06598000)1.0000:0.01657000)1.0000:0.03569000,(('Campylobacter_upsaliensis_NCTC11541':0.03086000,'Campylobacter_helveticus_ATCC_51209':0.02695000)1.0000:0.06499000,'Campylobacter_cuniculorum_DSM_23162':0.10062000)0.9940:0.01557000)1.0000:0.03836000)0.8320:0.02767000)1.0000:0.10236000,(((('Campylobacter_lanienae_NCTC_13004':0.03698000,'Campylobacter_sp_RM8964':0.03109000)1.0000:0.07612000,('Campylobacter_iguaniorum_2463D':0.06076000,('Campylobacter_fetus_NCTC10842':0.05577000,'Campylobacter_hyointestinalis_LMG_9260':0.05440000)1.0000:0.01891000)1.0000:0.02898000)1.0000:0.07758000,('Campylobacter_showae':0.11473000,('Campylobacter_pinnipediorum':0.12611000,('Campylobacter_concisus_ATCC_33237':0.07321000,'Campylobacter_curvus_525.92':0.06241000)1.0000:0.03013000)1.0000:0.03079000)1.0000:0.04953000)0.9910:0.02278000,('Campylobacter_sputorum_RM8705':0.16421000,('Campylobacter_ureolyticus':0.19412000,('Campylobacter_gracilis_ATCC_33236':0.15339000,'Campylobacter_hominis_BAA_381':0.14328000)1.0000:0.04421000)1.0000:0.03336000)1.0000:0.02654000)1.0000:0.03910000)1.0000:0.10005000)1.0000:0.06604000)1.0000:0.02862000,((('Arcobacter_nitrofigilis_DSM_7299':0.12074000,((((('Arcobacter_cryaerophilus_ATCC_43158':0.03077000,'Arcobacter_trophiarum_LMG_25534':0.03365000)1.0000:0.02896000,('Arcobacter_skirrowii_CCUG_10374':0.04175000,'Arcobacter_thereius_LMG_24486':0.06404000)1.0000:0.02347000)1.0000:0.06962000,('Arcobacter_butzleri_JV22':0.04356000,('Arcobacter_ellisii_strain_LMG_26155':0.01884000,'Arcobacter_sp_L':0.02072000)1.0000:0.02399000)0.7890:0.01967000)1.0000:0.04124000,'Arcobacter_pacificus_LMG_26638':0.06632000)1.0000:0.02860000,('Arcobacter_bivalviorum_LMG_26154':0.06148000,'Arcobacter_anaerophilus':0.07292000)1.0000:0.02551000)0.0000:0.01031000)0.2980:0.01541000,('Arcobacter_mytili_LMG_24559':0.05241000,('Arcobacter_molluscorum_LMG_25693':0.05114000,('Arcobacter_marinus_JCM_15502':0.03541000,'Arcobacter_halophilus_CCUG_53805':0.02505000)1.0000:0.02428000)1.0000:0.01865000)1.0000:0.03129000)1.0000:0.20506000,(('Sulfuricurvum_174025':0.07550000,('Sulfuricurvum_kujiense_DSM_16994':0.04416000,('Sulfuricurivum_iae1':0.03995000,'Sulfuricurvum_mlsb':0.02643000)1.0000:0.03189000)1.0000:0.03026000)1.0000:0.11264000,('Sulfurimonas_autotrophica_DSM_16294':0.07531000,('Sulfurimonas_gotlandica':0.07190000,'Sulfurimonas_denitrificans_DSM_1251':0.10292000)0.9940:0.02938000)1.0000:0.09679000)1.0000:0.13353000)1.0000:0.03770000)1.0000:0.03269000)1.0000:0.04470000,('Nitratiruptor_sp_SB155-2':0.06709000,'Nitratiruptor_tergarcus_DSM16512':0.06849000)1.0000:0.12262000)1.0000:0.08848000,(('Lebetimonas_nastushimae':0.03056000,'Lebetimonas_sp_JS138':0.05846000)1.0000:0.04144000,(('Nautilia_profundicola_AmH':0.01763000,'Nautilia_sp_PV-1':0.02206000)1.0000:0.05444000,('Cetia_pacifica_TB6':0.04747000,'Caminibacter_mediatlanticus_TB_2':0.06098000)1.0000:0.02739000)0.9910:0.01783000)1.0000:0.18084000,(('Desulfurella_amilsii':0.07637000,('Desulfurella_multipotens':0.00136000,'Desulfurella_acetivorans_A63':0.00234000)1.0000:0.04605000)1.0000:0.25910000,('Hippea_jasoniae_Mar08_272r':0.10168000,('Hippea_maritima_DSM_10411':0.09839000,'Hippea_alviniae_EP5_r':0.09028000)0.8890:0.03166000)1.0000:0.18658000)1.0000:0.66446000);
