# Supplementary material for: The evolutionary path of chemosensory and flagellar macromolecular machines in Campylobacterota
Source: PLoS Genet. 2022 Jul 14;18(7):e1010316. doi: 10.1371/journal.pgen.1010316 (PMC9321776; doi:10.1371/journal.pgen.1010316)
Supplement: S2 Data — (NWK) [file pgen.1010316.s021.nwk]

((((Helicobacter_pullorum:0.59269000,Wolinella_succinogenes:0.57886000)0.9500:0.13350000,(Helicobacter_mustelae:2.40863000,(Helicobacter_himalayensis:0.28949000,(Helicobacter_cinaedi:0.08100000,(Helicobacter_typhlonius:0.18937000,Helicobacter_hepaticus:0.07869000)0.6630:0.03796000)0.9990:0.20418000)0.9410:0.28424000)0.8480:0.14389000)0.9930:0.23386000,((((((((Campylobacter_hepaticus:0.12488000,Campylobacter_jejuni:0.04160000)0.7260:0.04411000,Campylobacter_coli:0.16611000)0.9930:0.09096000,(Campylobacter_cuniculorum:0.27536000,(Campylobacter_helveticus:0.03987000,Campylobacter_upsaliensis:0.05329000)0.9980:0.13580000)0.1830:0.03653000)0.9510:0.09806000,Campylobacter_avium:0.61847000)0.8280:0.08979000,((Campylobacter_lari:0.02848000,Campylobacter_subantarcticus:0.03285000)0.9670:0.04438000,(Campylobacter_peloridis:0.06334000,(Campylobacter_insulaenigrae:0.07117000,Campylobacter_volucris:0.04306000)0.9770:0.03547000)0.8880:0.02815000)1.0000:0.24446000)0.9990:0.27462000,(((((Campylobacter_concisus:0.20351000,Campylobacter_curvus:0.15966000)0.9830:0.10572000,Campylobacter_pinnipediorum:0.24770000)0.9780:0.12212000,Campylobacter_showae:0.37181000)0.9650:0.11921000,Campylobacter_sputorum:0.32977000)0.7270:0.03582000,((Campylobacter_lanienae:0.07700000,Campylobacter_RM8964:0.10064000)1.0000:0.26329000,(Campylobacter_iguaniorum:0.14442000,(Campylobacter_fetus:0.15058000,Campylobacter_hyointestinalis:0.20700000)0.9490:0.07171000)0.9720:0.13776000)0.9540:0.10548000)0.8180:0.08704000)0.9830:0.19020000,(Sulfurospirillum_SL2-1:0.08360000,(slfurospirillum_cavolei:0.24056000,((Sulfurospirillum_halorespirans:0.00435000,Sulfurospirillum_multivorans:0.01580000)0.9750:0.06243000,(Sulfurospirillum_barnesii:0.12665000,Sulfurospirillum_deleyianum:0.08869000)1.0000:0.13066000)0.9990:0.10582000)0.5610:0.04586000)1.0000:0.45560000)0.9990:0.26922000,(Sulfuricurvum_kujiense:0.46460000,(Sulfurimonas_denitrificans:0.35260000,(Sulfurimonas_autotrophica:0.31588000,Sulfurimonas_gotlandica:0.13354000)0.9430:0.08422000)0.9790:0.17715000)1.0000:0.51975000)0.8640:0.12955000)0.9750:0.19323000,(Hydrogenimonas_MAG:0.42285000,Hydrogenimonas_thermophila:0.27885000)1.0000:0.48142000,(Lebetimonas_JS138:0.43371000,((Nautilia_profundicola:0.04704000,Nautilia_sp._PV-1:0.20720000)0.9930:0.18087000,(Caminibacter_mediatlanticus:0.83292000,Cetia_pacifica:0.39145000)1.0000:0.27482000)0.3750:0.05129000)1.0000:0.49538000);
