# Supplementary material for: The evolutionary path of chemosensory and flagellar macromolecular machines in Campylobacterota
Source: PLoS Genet. 2022 Jul 14;18(7):e1010316. doi: 10.1371/journal.pgen.1010316 (PMC9321776; doi:10.1371/journal.pgen.1010316)
Supplement: S3 Data — (NWK) [file pgen.1010316.s022.nwk]

(((((((((Helicobacter_cholecystus:0.17734000,Helicobacter_sp._MIT_01-6242:0.17226000)1.0000:0.26693000,((((Helicobacter_acinonychis:0.05819000,Helicobacter_cetorum:0.04254000)1.0000:0.18007000,(Helicobacter_felis:0.07958000,Helicobacter_suis:0.10567000)1.0000:0.11823000)1.0000:0.11132000,Helicobacter_mustelae:0.29111000)1.0000:0.06321000,(Helicobacter_bilis:0.39198000,(Helicobacter_himalayensis:0.22069000,(Helicobacter_cinaedi:0.03953000,(Helicobacter:0.19225000,Helicobacter:0.04677000)0.2250:0.01781000)1.0000:0.14426000)1.0000:0.16679000)0.5690:0.05791000)0.9950:0.05188000)1.0000:0.15472000,((Helicobacter_apodemus:0.14293000,Helicobacter_pullorum:0.08546000)1.0000:0.28278000,Wolinella_succinogenes:0.21242000)0.9960:0.07017000)1.0000:0.21645000,(((((((((Campylobacter_coli:0.02488000,Campylobacter_jejuni:0.01724000)0.9180:0.01772000,Campylobacter_hepaticus:0.09397000)1.0000:0.04473000,(Campylobacter_helveticus:0.02291000,Campylobacter_upsaliensis:0.03835000)1.0000:0.11748000)0.9080:0.02624000,Campylobacter_cuniculorum:0.11463000)1.0000:0.08140000,Campylobacter_avium:0.21889000)1.0000:0.07671000,(Campylobacter_insulaenigrae:0.05664000,(Campylobacter_volucris:0.04680000,(Campylobacter_peloridis:0.03919000,(Campylobacter_lari:0.02367000,Campylobacter_subantarcticus:0.03448000)1.0000:0.02122000)0.8700:0.01722000)0.8630:0.02038000)1.0000:0.15368000)1.0000:0.23155000,((((Campylobacter_concisus:0.16830000,Campylobacter_pinnipediorum:0.18518000)1.0000:0.10262000,Campylobacter_showae:0.23329000)1.0000:0.06942000,Campylobacter_sputorum:0.29980000)0.9870:0.04991000,((Campylobacter_lanienae:0.05329000,Campylobacter_sp._RM8964:0.05072000)1.0000:0.18610000,(Campylobacter_fetus:0.11486000,(Campylobacter_iguaniorum:0.14956000,Campylobacter_hyointestinalis:0.10584000)0.9750:0.04185000)0.9570:0.05697000)1.0000:0.18871000)0.9900:0.05721000)1.0000:0.16675000,((Sulfurospirillum_barnesii:0.05434000,Sulfurospirillum_deleyianum:0.06111000)1.0000:0.05707000,(Sulfurospirillum_multivorans:0.11192000,(Sulfurospirillum_cavolei:0.13151000,Sulfurospirillum_SL21:0.09061000)1.0000:0.06789000)0.9620:0.03058000)1.0000:0.25281000)1.0000:0.14759000,((((Sulfurimonas_denitrificans:0.17629000,Sulfurimonas_gotlandica:0.13250000)1.0000:0.06473000,Sulfurimonas_autotrophica:0.13721000)1.0000:0.18022000,(Sulfuricurvum_sp._17-40-25:0.17841000,(Sulfuricurvum_kujiense:0.13028000,Sulfuricurvum_sp._IAE1:0.16656000)0.6840:0.03837000)1.0000:0.16220000)1.0000:0.21890000,(Hydrogenimonas_sp.:0.20753000,Hydrogenimonas_thermophila:0.19077000)1.0000:0.22810000)0.9990:0.07801000)0.8400:0.05202000)1.0000:0.13145000,((Lebetimonas_natsushimae:0.07725000,Lebetimonas:0.08587000)1.0000:0.11328000,((Nautilia_profundicola:0.05718000,Nautilia_sp._PV-1:0.06641000)1.0000:0.07887000,(Caminibacter_mediatlanticus:0.15423000,Caminibacter_pacificus:0.14005000)1.0000:0.06695000)0.9900:0.04828000)1.0000:0.33152000)1.0000:0.26451000,(Arcobacter_nitrofigilis:0.33152000,((((Arcobacter_halophilus:0.04750000,Arcobacter_marinus:0.05817000)1.0000:0.07078000,Arcobacter_mytili:0.09908000)0.6120:0.03293000,Arcobacter_molluscorum:0.13901000)1.0000:0.12770000,((Arcobacter_anaerophilus:0.30758000,Arcobacter_bivalviorum:0.21726000)0.9710:0.04994000,(Arcobacter_pacificus:0.18136000,((Arcobacter_ellisii:0.07454000,Arcobacter_defluvii:0.06678000)1.0000:0.06291000,(Arcobacter_butzleri:0.14871000,((Arcobacter_cryaerophilus:0.05814000,Arcobacter_trophiarum:0.05170000)1.0000:0.05434000,(Arcobacter_skirrowii:0.10718000,Arcobacter_thereius:0.10228000)1.0000:0.08077000)1.0000:0.11966000)1.0000:0.16078000)1.0000:0.07272000)1.0000:0.09534000)0.5710:0.03872000)1.0000:0.11951000)1.0000:0.91963000)1.0000:0.37357000,(((Desulfurella_acetivorans:0.00720000,Desulfurella_multipotens:0.00871000)1.0000:0.08163000,Desulfurella_amilsii:0.13598000)1.0000:0.34956000,(Hippea_jasoniae:0.13919000,(Hippea_alviniae:0.11466000,Hippea_maritima:0.14526000)0.1770:0.03826000)1.0000:0.30439000)1.0000:0.43654000)1.0000:0.14904000,((Denitrovibrio_acetiphilus:0.35643000,Geovibrio_thiophilus:0.28355000)1.0000:0.15095000,(Calditerrivibrio_nitroreducens:0.32297000,Deferribacter_desulfuricans:0.28153000)0.9570:0.07166000)1.0000:0.65285000)0.8810:0.06674000,((((((Fervidobacterium:0.29535000,Thermosipho_melanesiensis:0.21621000)1.0000:0.16891000,(Pseudothermotoga_thermarum:0.36731000,Thermotoga:0.34035000)0.9990:0.10378000)1.0000:0.22469000,Petrotoga:0.59621000)1.0000:0.53614000,((Brachyspira_murdochii:0.66317000,Leptospira:0.95752000)0.1930:0.08193000,(Borreliella_burgdorferi:0.68050000,(Spirochaeta_africana:0.39776000,Treponema_denticola:0.58821000)0.9660:0.09503000)1.0000:0.23556000)1.0000:0.48956000)0.1900:0.08813000,((Selenomonas_sputigena:0.85756000,Halanaerobium_praevalens:0.79795000)0.9900:0.13740000,(Clostridioides_difficile:1.22368000,(Bacillus_subtilis_subsp._subtilis_str._168:0.59628000,Paenibacillus_polymyxa:0.53430000)1.0000:0.33777000)0.7800:0.08916000)0.8710:0.07117000)1.0000:0.24618000,(((((((Caulobacter_vibrioides_NA1000:0.87361000,Rhodopseudomonas_palustris:0.62864000)0.9950:0.16467000,Acidiphilium:1.04814000)0.9980:0.19208000,(Azorhizobium_caulinodans:0.56447000,Sinorhizobium_meliloti:0.65346000)1.0000:0.79755000)1.0000:0.49190000,Gemmata_massiliana:1.32421000)0.1000:0.11421000,(Candidatus_Solibacter_usitatus:0.95020000,(Candidatus_Koribacter_versatilis:0.55225000,(Acidobacterium_capsulatum:0.52887000,(Terriglobus_albidus:0.37300000,Terriglobus_roseus:0.49778000)0.9990:0.13470000)1.0000:0.34668000)1.0000:0.34503000)1.0000:0.38063000)0.4050:0.05201000,((Gimesia_maris:0.44682000,Planctopirus_limnophila:0.47537000)1.0000:0.34363000,(Aureliella_helgolandensis:0.73035000,Bremerella_volcania:0.58333000)1.0000:0.45413000)1.0000:0.69755000)0.9870:0.12378000,(Lawsonia_intracellularis:1.13416000,(((Desulfotalea_psychrophila:0.60058000,Syntrophotalea_carbinolica:0.42646000)1.0000:0.52385000,Bdellovibrio_exovorus:0.91740000)0.9950:0.14530000,(((Leptospirillum_ferrooxidans:1.11553000,Nitrospira_moscoviensis:0.75461000)0.9620:0.15016000,Thermodesulfovibrio_sp._Kuro-1:0.86843000)0.9140:0.09689000,(((((Shewanella:0.40655000,Colwellia_psychrerythraea:0.44503000)0.9570:0.10251000,Aliivibrio_fischeri:0.56251000)1.0000:0.38131000,Pseudomonas_aeruginosa_PAO1:0.55884000)0.9970:0.13069000,Xanthomonas_campestris:0.75089000)1.0000:0.15502000,((Leptothrix_cholodnii:0.26435000,Methylibium_petroleiphilum:0.25597000)1.0000:0.52708000,(Herminiimonas_arsenicoxydans:0.47405000,(Bordetella_avium:0.45247000,((Yersinia_pestis:0.18328000,Pectobacterium_atrosepticum:0.22444000)0.9940:0.05446000,(Erwinia_tasmaniensis:0.23194000,(Escherichia_coli_str._K-12_substr._MG1655:0.06861000,Salmonella_enterica_subsp._enterica_serovar_Typhimurium_str._LT2:0.07063000)1.0000:0.15689000)0.8230:0.04609000)1.0000:0.33396000)1.0000:0.16510000)1.0000:0.12121000)1.0000:0.16871000)1.0000:0.54257000)0.8430:0.07399000)0.7370:0.05921000)0.3390:0.06996000)0.9560:0.10613000)1.0000:0.11228000,(Thermosulfidibacter_takaii:0.90464000,((((Thermocrinis_albus:0.48047000,Hydrogenobaculum:0.78700000)1.0000:0.13020000,Aquifex_aeolicus:0.58326000)0.8640:0.10000000,Hydrogenivirga_sp._128-5-R1-1:0.36343000)1.0000:0.58615000,(((Thermovibrio_ammonificans:0.22581000,Thermovibrio_guaymasensis:0.24059000)1.0000:0.12966000,Desulfurobacterium_thermolithotrophum:0.19700000)1.0000:0.17691000,(((Sulfurihydrogenibium_azorense:0.15002000,Sulfurihydrogenibium_sp._YO3AOP1:0.14609000)1.0000:0.29576000,(Persephonella_marina:0.16694000,Persephonella_sp._IF05-L8:0.34767000)1.0000:0.13184000)0.9780:0.06654000,(Nitratiruptor_tergarcus:0.46651000,Nitratiruptor_sp._SB155-2:0.31709000)1.0000:0.22755000)0.9030:0.08321000)1.0000:0.40888000)1.0000:0.42999000)0.6660:0.09991000);
