# Supplementary material for: The evolutionary path of chemosensory and flagellar macromolecular machines in Campylobacterota
Source: PLoS Genet. 2022 Jul 14;18(7):e1010316. doi: 10.1371/journal.pgen.1010316 (PMC9321776; doi:10.1371/journal.pgen.1010316)
Supplement: S4 Data — (NWK) [file pgen.1010316.s023.nwk]

(((((((((((((((((24WP_107143962.1_Massilia_armeniaca:0.12471095,25WP_075791404.1_Massilia_putida:0.10282591)1.0000:0.05030471,22WP_134222300.1_Herbaspirillum_huttiense:0.19273268)1.0000:0.09391211,26WP_039203177.1_Burkholderia_glumae:0.24708174)0.2200:0.03908080,(38WP_017839518.1_Methylotuvimicrobium_buryatense:0.18674442,(35WP_012971646.1_Allochromatium_vinosum:0.07644643,41WP_014776894.1_Thiocystis_violascens:0.08620897)1.0000:0.09533580)0.9800:0.02899110)0.4200:0.01925026,(40WP_153976057.1_Thermochromatium_tepidum:0.16574372,(19WP_168921938.1_Polaromonas_vacuolata:0.35794249,23WP_013233710.1_Herbaspirillum_seropedicae:0.22795155)0.8800:0.09785141)0.0600:0.04853368)0.9900:0.06955648,27WP_068512674.1_Caldimicrobium_thiodismutans:0.43786330)0.0300:0.06166708,(20WP_058935150.1_Roseateles_depolymerans:0.26690477,21WP_149505510.1_Sphaerotilus_natans:0.19448528)1.0000:0.19737686)0.7100:0.09143865,((1WP_126397564.1_Blastochloris_tepida:0.31081750,17WP_012565582.1_Rhodospirillum_centenum:0.27225105)0.7800:0.05891241,(6WP_038666894.1_Sphingomonas_taxi:0.42087428,(16WP_014413831.1_Pararhodospirillum_photometricum:0.12769214,18WP_011390074.1_Rhodospirillum_rubrum:0.16036089)1.0000:0.10455162)0.7200:0.09028344)1.0000:0.06805356)0.3600:0.03412718,(51WP_011981530.1_Kineococcus_radiotolerans:0.23601879,(52WP_014446982.1_Actinoplanes_missouriensis:0.09190264,53WP_122980804.1_Actinoplanes_teichomyceticus:0.07516389)1.0000:0.20539044)1.0000:0.28817094)0.9800:0.01146125,(36WP_167782671.1_Aquisalimonas_sp_2447_1:0.87349326,((((8WP_149198667.1_Azospirillum_oryzae:0.06956676,10WP_045583827.1_Azospirillum_thiophilum:0.10760021)0.2700:0.02734689,9WP_111069911.1_Azospirillum_ramasamyi:0.06732311)0.9900:0.19994033,11WP_109332302.1_Azospirillum_thermophilum:0.25268069)1.0000:0.41764991,((12WP_192499479.1_Skermanella_pratensis:0.36745713,13WP_119679346.1_Indioceanicola_profundi:0.33441503)1.0000:0.14596017,(15WP_123695647.1_Stella_humosa:0.64591979,((2WP_109959382.1_Methylobacterium_terrae:0.32796117,3WP_015927497.1_Methylobacterium_nodulans:0.31385518)0.9900:0.32082737,(14WP_088873301.1_Nitrospirillum_amazonense:0.39627443,(5WP_025547711.1_Sphingobium_barthaii:0.58853106,(4WP_069710031.1_Novosphingobium_resinovorum:0.36192739,7WP_069204555.1_Sphingomonas_panacis:0.28930927)0.9100:0.04605562)0.9900:0.21040798)0.9500:0.11474114)0.9300:0.05549334)0.9700:0.12934550)0.7900:0.10299521)1.0000:0.11853945)0.7700:0.09187190)0.2300:0.09945003,(39WP_137166147.1_Salinimonas_lutimaris:0.66518104,(37WP_143870839.1_Catenovulum_sediminis:0.36066853,(44WP_068713734.1_Vibrio_tritonius:0.14164553,(42WP_001185438.1_Vibrio_cholerae:0.01988641,43WP_001185448.1_Vibrio_metoecus:0.02747101)1.0000:0.14110606)0.9900:0.42250991)1.0000:0.12003237)0.8000:0.14592241)0.9800:0.31182870,((64WP_162007844.1_Heliorestis_convoluta:0.80160679,65WP_011343952.1_Carboxydothermus_hydrogenoformans:0.50391960)0.1000:0.08601083,(63WP_127016653.1_Anoxybacter_fermentans:0.34912214,(58WP_013786863.1_Thermoanaerobacterium_xylanolyticum:0.22359041,(56WP_014063478.1_Thermoanaerobacter_wiegelii:0.03849050,57WP_011025401.1_Caldanaerobacter_subterraneus:0.03176521)0.9900:0.04048413)0.9800:0.29527212)0.9800:0.12699337)0.9900:0.09209805)0.9800:0.18129024,((66WP_011640857.1_Syntrophomonas_wolfei:0.27036427,67WP_013175891.1_Syntrophothermus_lipocalidus_1:0.30544404)1.0000:0.49575571,(45WP_194448395.1_Paludibaculum_fermentans:0.51636832,(54WP_062408673.1_Paenibacillus:0.20468017,55WP_022746095.1_Clostridium_saccharobutylicum_1:0.22618401)0.9700:0.23603019)0.9900:0.12201794)0.7900:0.04759821)0.1100:0.02682402,28WP_166031969.1_Thermosulfuriphilus_ammonigenes:0.73909339)0.3200:0.08802203,(49WP_047754391.1_Kosmotoga_pacifica:1.07444929,50WP_038059742.1_Pseudothermotoga_hypogea:0.42620323)0.6400:0.36119388)0.1900:0.09370138,(48WP_013007911.1_Deferribacter_desulfuricans:0.51216137,(46WP_083772428.1_Denitrovibrio:0.26026052,47WP_128467051.1_Geovibrio_thiophilus_Remove_CZB:0.26625217)0.9800:0.56271857)0.9600:0.16028729)0.7900:0.19344968,((59WP_015908569.1_Caldicellulosiruptor_bescii_1:0.00844967,60WP_013429465.1_Caldicellulosiruptor_kronotskyensis_1:0.00738195)1.0000:0.01921973,(61WP_013291271.1_Caldicellulosiruptor:0.02279828,62WP_013412771.1_Caldicellulosiruptor_owensensis_1:0.02111370)1.0000:0.06143828)0.9900:0.91371622,((29OZA02490.1_Sulfuricurvum_sp_17_40_25:0.24967704,30WP_008339912.1_Sulfurimonas_gotlandica:0.28989220)1.0000:0.83004616,(71WP_121171510.1_2_Thermovibrio_guaymasensis:0.84619493,((32WP_012081654.1_Nitratiruptor_sp_SB155_2_2:0.06992949,33WP_084275224.1_Nitratiruptor_tergarcus:0.14365336)1.0000:0.70087939,(34WP_127679345.1_Nautilia_sp_PV_1:0.76102271,(31WP_012082576.1_Nitratiruptor_sp_SB155_2_1:0.76177963,(70WP_170137342.1_1_Thermovibrio_guaymasensis:0.89153602,(68WP_097000903.1_Persephonella_hydrogeniphila:0.37450267,69WP_029522253.1_Persephonella_sp_KM09_Lau_8:0.43594465)0.9900:0.11692498)0.1000:0.02957563)0.0600:0.03966492)0.7800:0.04947091)0.9600:0.21445710)1.0000:0.82156195)0.9900:0.49411312);
