# Supplementary material for: The evolutionary path of chemosensory and flagellar macromolecular machines in Campylobacterota
Source: PLoS Genet. 2022 Jul 14;18(7):e1010316. doi: 10.1371/journal.pgen.1010316 (PMC9321776; doi:10.1371/journal.pgen.1010316)
Supplement: S5 Data — (NWK) [file pgen.1010316.s024.nwk]

((((((((((((((((((((((((WP_066162468.1_MY_Arcobacter_skirrowii--:0.18729000,WP_066185721.1_MY_Arcobacter_thereius--:0.14398000)0.9110:0.07794000,(WP_105918270.1_MY_Arcobacter_cryaerophilus--:0.07403000,WP_115428757.1_MY_Arcobacter_trophiarum--:0.11421000)0.8710:0.04982000)0.8980:0.05234000,WP_004510480.1_MY_Arcobacter_butzleri--:0.16288000)0.0000:0.00055000,(WP_118916485.1_MY_Arcobacter_ellisii--:0.05661000,WP_014473274.1_MY_Arcobacter_L--:0.07054000)0.9710:0.07328000)0.9750:0.09549000,(WP_101185235.1_MY_Arcobacter_halophilus--:0.07457000,WP_114841019.1F3CheY_Arcobacter_mytili--:0.06422000)0.8710:0.05600000)0.9170:0.07462000,(WP_129082357.1_MY_Arcobacter_anaerophilus--:0.11241000,WP_114838408.1_MY_Arcobacter_bivalviorum--:0.48698000)0.8900:0.10290000)0.7820:0.04748000,(WP_011371918.1_MY_Sulfurimonas_denitrificans--:0.38623000,WP_013136237.1_MY_Arcobacter_nitrofigilis--:0.36079000)0.5670:0.09614000)0.9320:0.17255000,(WP_013459979.1_MY_Sulfuricurvum_kujiense--:0.07610000,WP_132812267.1_MY_Sulfuricurvum_sp._IAE1--:0.09839000)1.0000:0.48143000)0.9510:0.17704000,(WP_012857785.1_MY_Sulfurospirillum_deleyianum--:0.07000000,(WP_025345874.1_MY_Sulfurospirillum_halorespirans_--:0.04044000,WP_014770308.1_MY_Sulfurospirillum_barnesii--:0.08461000)0.2330:0.00777000)0.8710:0.08051000)0.7340:0.04830000,WP_060825224.1_MY_Sulfurospirillum_cavolei--:0.14539000)1.0000:1.17149000,(WP_013134500.1_WY_Arcobacter_nitrofigilis--:0.35754000,((WP_129082367.1_WY_Arcobacter_anaerophilus--:0.15107000,WP_114840433.1_WY_Arcobacter_bivalviorum--:0.24131000)0.8580:0.06096000,(WP_130232586.1_WY_Arcobacter_pacificus--:0.31498000,(WP_099342937.1_WY_Arcobacter_molluscorum--:0.17081000,(WP_114841032.1_WY_Arcobacter_mytili--:0.10834000,(WP_101185593.1_WY_Arcobacter_halophilus--:0.07941000,WP_079580185.1_WY_Arcobacter_marinus--:0.05040000)0.8160:0.04811000)0.9450:0.09814000)0.6100:0.04076000)0.3870:0.03825000)0.9140:0.15918000)0.9950:0.64631000)0.8170:0.28701000,(WP_013460348.1_XY_Sulfuricurvum_kujiense--:0.68190000,((WP_013136936.1_CY_Arcobacter_nitrofigilis--:0.40726000,WP_114840403.1_CY_Arcobacter_bivalviorum--:0.30959000)0.7970:0.06126000,((((WP_105917192.1_CY_Arcobacter_cryaerophilus--:0.00994000,WP_115428413.1_CY_Arcobacter_trophiarum--:0.12214000)0.9830:0.14990000,(WP_004509576.1_CY_Arcobacter_butzleri--:0.11028000,WP_118917069.1_CY_Arcobacter_ellisii--:0.13922000)0.9890:0.14232000)0.7080:0.02718000,(WP_130233253.1_CY_Arcobacter_pacificus--:0.33807000,(WP_114842121.1_CY_Arcobacter_mytili--:0.18870000,(WP_101183135.1_CY_Arcobacter_halophilus--:0.18013000,WP_079577745.1_CY_Arcobacter_marinus--:0.13012000)0.9690:0.16147000)0.9390:0.16528000)0.4960:0.05560000)0.9320:0.15376000,(((((WP_145923290.1_CY_Sulfurospirillum_halorespirans--:0.06817000,WP_025345799.1_CY_Sulfurospirillum_multivorans--:0.04580000)0.8900:0.05969000,WP_087439904.1_CY_Sulfurospirillum_SL21--:0.03118000)0.5260:0.04514000,WP_041666616.1_CY_Sulfurospirillum_deleyianum--:0.12507000)0.5680:0.03983000,WP_060826909.1_CY_Sulfurospirillum_cavolei--:0.15223000)1.0000:0.53299000,(WP_013327955.1_CY_Sulfurimonas_autotrophica--:0.57830000,((WP_008336337.1_CY_Sulfurimonas_gotlandica--:0.29218000,WP_011372664.1_CY_Sulfurimonas_denitrificans--:0.35264000)0.4550:0.08112000,(OZA01744.1_CY_Sulfuricurvum_sp._17-40-25--:0.17899000,(WP_013459334.1_CY_Sulfuricurvum_kujiense--:0.10377000,WP_132813259.1_CY_Sulfuricurvum_sp._IAE1--:0.23838000)0.4930:0.07299000)0.9580:0.15370000)0.9140:0.13539000)0.8100:0.09614000)0.9310:0.14628000)0.8650:0.12523000)0.9940:0.45548000)0.9550:0.33520000)0.7190:0.10686000,((OZA02496.1_F93CheY_Sulfuricurvum_sp._17-40-25--:0.19357000,WP_008340083.1_F93CheY_Sulfurimonas_gotlandica--:0.23761000)1.0000:0.83073000,(((WP_013459833.1_F8CheY_Sulfuricurvum_kujiense--:0.26909000,WP_013326787.1_F8CheY_Sulfurimonas_autotrophica--:0.14742000)0.9890:0.43078000,KIM10202.1_F8CheY_Sulfuricurvum_sp._PC08-66--:0.64408000)0.7150:0.19292000,(((((((WP_014770253.1_F7CheY_Sulfurospirillum_barnesii--:0.03971000,WP_012857756.1_F7CheY_Sulfurospirillum_deleyianum--:0.03367000)0.7900:0.01530000,WP_087439406.1_F7CheY_Sulfurospirillum_SL2-1:0.05220000)0.7600:0.02114000,(WP_060825247.1_F7CheY_Sulfurospirillum_cavolei--:0.06669000,WP_025345811.1_F7CheY_Sulfurospirillum_halorespirans_--:0.06456000)0.8300:0.03397000)0.9670:0.10336000,WP_041571782.1_WY_Wolinella_succinogenes--:0.28059000)0.0000:0.00192000,(WP_008336067.1_F7CheY_Sulfurimonas_gotlandica--:0.22747000,(WP_011372600.1_F7CheY_Sulfurimonas_denitrificans--:0.54333000,(OZA02224.1_F7CheY_Sulfuricurvum_sp._17-40-25--:0.16150000,(KIM10134.1_F7CheY_Sulfuricurvum_sp._PC08-66--:0.15468000,(WP_013460815.1_F7CheY_Sulfuricurvum_kujiense--:0.04534000,KFN40950.1_F7CheY_Sulfuricurvum_sp._MLSB--:0.04793000)0.9230:0.07090000)0.0130:0.03749000)0.9390:0.13990000)0.2410:0.06457000)0.8400:0.08552000)0.9790:0.55266000,(WP_008340077.1_F95CheY_Sulfurimonas_gotlandica--:0.16349000,OZA02494.1_F95CheY_Sulfuricurvum_sp._17-40-25--:0.03022000)0.9960:0.68656000)0.9210:0.25702000,(WP_132812773.1_F7CheY_Sulfuricurvum_sp._IAE1--:0.05961000,(WP_044414784.1_F7CheY_Arcobacter_anaerophilus--:0.00052000,(((WP_101184837.1_F7CheY_Arcobacter_halophilus--:0.00054000,WP_079577925.1_F7CheY_Arcobacter_marinus--:0.00753000)0.8890:0.01521000,WP_099342887.1_F7CheY_Arcobacter_molluscorum--:0.00054000)0.9440:0.03194000,(WP_114839164.1F7CheY_Halarcobacter_bivalviorum--:0.00152000,(WP_114841916.1_F7CheY_Arcobacter_mytili--:0.02384000,(WP_013135570.1_F7CheY_Arcobacter_nitrofigilis--:0.12518000,(((WP_118917292.1_F7CheY_Arcobacter_ellisii--:0.00774000,WP_014474229.1_F7CheY_Arcobacter_L--:0.01540000)0.5620:0.00055000,WP_130233479.1_F7CheY_Arcobacter_pacificus--:0.03111000)0.7780:0.00759000,(WP_004509378.1_F7CheY_Arcobacter_butzleri--:0.03597000,(WP_115428355.1_F7CheY_Arcobacter_trophiarum--:0.01489000,(WP_066223040.1_F7CheY_Arcobacter_cryaerophilus--:0.00793000,(WP_066183911.1_F7CheY_Arcobacter_thereius--:0.03416000,WP_066161262.1_F7CheY_Arcobacter_skirrowii--:0.04801000)0.9600:0.04643000)0.3140:0.00837000)0.8020:0.01458000)0.7780:0.01341000)0.8690:0.01837000)0.8180:0.01789000)0.9030:0.03620000)0.3860:0.01452000)0.8730:0.03197000)0.9550:0.18140000)0.9490:0.40415000)0.9130:0.31620000)0.9400:0.32700000)0.9000:0.26844000)0.9330:0.22144000,WP_007474892.1F3CheY_Caminibacter_mediatlanticus--:0.51023000)0.6290:0.11600000,WP_123353246.1F3CheY_Cetia_pacifica--:0.22486000)0.9530:0.17534000,(WP_013136300.1_ZY_Arcobacter_nitrofigilis--:0.12628000,((((((WP_066155001.1_ZY_Arcobacter_cryaerophilus--:0.00055000,WP_115428957.1_ZY_Arcobacter_trophiarum--:0.00773000)0.7780:0.00973000,(WP_066182891.1_ZY_Arcobacter_thereius--:0.00951000,WP_066160433.1_ZY_Arcobacter_skirrowii--:0.02154000)0.7420:0.01597000)0.8720:0.02178000,WP_004511327.1_ZY_Arcobacter_butzleri--:0.03205000)0.8700:0.01624000,WP_014475106.1_ZY_Arcobacter_defluvii--:0.03159000)0.7830:0.00777000,WP_118918155.1_ZY_Arcobacter_ellisii--:0.00054000)0.9260:0.03224000,(WP_114838346.1_ZY_Arcobacter_bivalviorum--:0.04168000,(WP_044417492.1_ZY_Arcobacter_anaerophilus--:0.04771000,(WP_130234044.1_ZY_Arcobacter_pacificus--:0.02665000,(WP_114842599.1_ZY_Arcobacter_mytili--:0.02200000,(WP_101185818.1_ZY_Arcobacter_halophilus--:0.02347000,(WP_099342046.1_ZY_Arcobacter_molluscorum--:0.01553000,WP_079576876.1_ZY_Arcobacter_marinus:0.01462000)0.6720:0.00054000)0.8050:0.00876000)0.3000:0.01429000)0.4920:0.01062000)0.1750:0.00053000)0.8270:0.02103000)0.6410:0.00131000)0.9980:0.30810000)0.8710:0.09097000,((WP_084275504.1_F14CheY_Nitratiruptor_tergarcus--:0.16866000,WP_012081978.1_F14CheY_Nitratiruptor_sp._SB155-2--:0.03340000)1.0000:0.62768000,(((WP_025392384.1_CheY_Desulfurella_acetivorans--:0.02280000,WP_092127231.1_CheY_Desulfurella_multipotens--:0.00055000)0.7700:0.00943000,WP_086034047.1_CheY_Desulfurella_amilsii--:0.02121000)0.9980:0.14512000,(WP_013681378.1_CheY_Hippea_maritima--:0.03929000,(WP_022669911.1_CheY_Hippea_alviniae--:0.02956000,WP_035587621.1_CheY_Hippea_jasoniae--:0.03435000)0.5870:0.01063000)0.8610:0.02718000)0.9240:0.12667000)0.9290:0.12648000)0.7490:0.02546000,((BBG65088.1_F3CheY_Hydrogenimonas--:0.00350000,WP_092910985.1_F3CheY_Hydrogenimonas_thermophila--:0.06747000)0.9830:0.08471000,(WP_012663438.1_F3CheY_Nautilia_profundicola--:0.03184000,(WP_127679250.1_F3CheY_Nautilia_sp._PV-1--:0.19673000,(WP_096260150.1_F3CheY_Lebetimonas_natsushimae--:0.00892000,WP_024788269.1_F3CheY_Lebetimonas--:0.08622000)0.8460:0.03278000)0.6350:0.02543000)0.9580:0.07331000)0.7630:0.03584000)0.9330:0.05370000,(WP_013022574.1_F3CheY_Helicobacter_mustelae--:0.06958000,(((((WP_002957161.1_F3CheY_Helicobacter_cinaedi--:0.00717000,WP_011115665.1_F3CheY_Helicobacter_hepaticus_--:0.00054000)0.8410:0.01562000,WP_034328024.1F3CheY_Helicobacter_cholecystus--:0.00785000)0.9380:0.03640000,WP_004088980.1_F3CheY_Helicobacter--:0.06240000)0.7880:0.01773000,WP_066386720.1_F3CheY_Helicobacter_himalayensis--:0.01625000)0.9140:0.04341000,((WP_104724063.1_F3CheY_Helicobacter_cholecystus--:0.07517000,WP_066340289.1_F3CheY_Helicobacter_sp._MIT_01-6242--:0.05319000)0.9350:0.05387000,((((WP_011578044.1_F3CheY_Helicobacter_acinonychis--:0.01446000,WP_000772151.1_F3CheY_Helicobacter_pylori--:0.01465000)0.8480:0.00762000,WP_014659753.1_F3CheY_Helicobacter_cetorum--:0.00054000)0.7290:0.01674000,(WP_013469703.1_F3CheY_Helicobacter_felis_--:0.00654000,WP_034375411.1_F3CheY_Helicobacter_suis--:0.02354000)0.9900:0.07193000)0.7980:0.05019000,((WP_108911166.1_F3CheY_Helicobacter_apodemus--:0.00971000,WP_005021554.1_F3CheY_Helicobacter_pullorum--:0.05118000)0.8990:0.03830000,(WP_011138550.1_F3CheY_Wolinella_succinogenes--:0.03971000,((WP_013327530.1_F3CheY_Sulfurimonas_autotrophica--:0.01327000,WP_008336051.1_F3CheY_Sulfurimonas_gotlandica--:0.02556000)0.0080:0.02641000,(WP_011373290.1F3CheY_Sulfurimonas_denitrificans--:0.06051000,(KIM12414.1_F3CheY_Sulfuricurvum_sp._PC08-66--:0.15154000,(WP_013460752.1_F3CheY_Sulfuricurvum_kujiense--:0.01758000,(OZA04366.1_F3CheY_Sulfuricurvum_sp._17-40-25--:0.03737000,(KFN39462.1_F3CheY_Sulfuricurvum_sp._MLSB--:0.01310000,WP_132811611.1_F3CheY_Sulfuricurvum_sp._IAE1--:0.00568000)0.8070:0.00984000)0.0350:0.00054000)0.9540:0.07890000)0.8150:0.04208000)0.8390:0.05745000)0.9730:0.07119000)0.7650:0.01542000)0.9410:0.05360000)0.5170:0.02966000)0.7020:0.01816000)0.7630:0.02282000)0.5040:0.03507000)0.8750:0.02940000,(WP_014770005.1_F3CheY_Sulfurospirillum_barnesii--:0.00788000,(WP_012857528.1_F3CheY_Sulfurospirillum_deleyianum--:0.00054000,(WP_060825410.1_F3CheY_Sulfurospirillum_cavolei--:0.00798000,(WP_025345547.1_F3CheY_Sulfurospirillum_halorespirans_--:0.00810000,WP_087439194.1_F3CheY_Sulfurospirillum-SL2-1:0.00793000)0.0000:0.00054000)0.8520:0.00793000)0.9260:0.00054000)0.9960:0.08977000)0.7170:0.02637000,(((WP_002850168.1_F3CheY_Campylobacter_fetus--:0.01666000,WP_034963335.1_F3CheY_Campylobacter_upsaliensis--:0.00787000)0.8970:0.03017000,WP_038454867.1_F3CheY_Campylobacter_iguaniorum--:0.01212000)0.8530:0.02312000,(WP_094325723.1_F3CheY_Campylobacter_avium--:0.11611000,(WP_002939933.1_F3CheY_Campylobacter_concisus:0.03168000,(WP_026175517.1_F3CheY_Campylobacter_curvus--:0.02470000,(WP_069632374.1_F3CheY_Campylobacter_pinnipediorum--:0.03123000,WP_039888294.1_F3CheY_Campylobacter_showae--:0.00962000)0.0970:0.01494000)0.4740:0.01287000)0.9480:0.05276000)0.6510:0.00326000)0.3290:0.01556000)0.7130:0.01274000,(WP_086237958.1_F3CheY_Campylobacter_lanienae_--:0.00803000,WP_086248597.1_F3CheY_Campylobacter-RM8964-:0.00799000)0.9760:0.04563000)0.1180:0.00055000,WP_033916130.1_F3CheY_Campylobacter_sputorum--:0.03333000)0.9200:0.04076000,(WP_044599191.1_F3CheY_Campylobacter_peloridis--:0.01433000,((WP_039619063.1_F3CheY_Campylobacter_lari-:0.00724000,WP_012661962.1_F3CheY_Campylobacter_subantarcticus-:0.00055000)0.0250:0.00054000,(WP_039665951.1_F3CheY_Campylobacter_volucris--:0.00053000,WP_039650739.1_F3CheY_Campylobacter_insulaenigrae--:0.01472000)0.8430:0.00727000)0.9980:0.00054000)0.7880:0.01776000,(((WP_082199464.1_F3CheY_Campylobacter_helveticus--:0.00690000,WP_004277573.1_F3CheY_Campylobacter_upsaliensis--:0.00054000)0.8720:0.01839000,WP_027305721.1_F3CheY_Campylobacter_cuniculorum--:0.01022000)0.3690:0.01600000,(WP_002777196.1_F3CheY_Campylobacter_coli--:0.04702000,(WP_066778680.1_F3CheY_Campylobacter_hepaticus--:0.01435000,WP_002866134.1_F3CheY_Campylobacter_jejuni_--:0.00054000)0.8070:0.01433000)0.8530:0.03063000)0.0000:0.05521000);
