# Supplementary material for: The evolutionary path of chemosensory and flagellar macromolecular machines in Campylobacterota
Source: PLoS Genet. 2022 Jul 14;18(7):e1010316. doi: 10.1371/journal.pgen.1010316 (PMC9321776; doi:10.1371/journal.pgen.1010316)
Supplement: S6 Data — (NWK) [file pgen.1010316.s025.nwk]

(((((((((((((((((((WP_000763575.1_FliM_Helicobacter_pylori:0.00733606,WP_011578003.1_FliM_Helicobacter_acinonychis:0.03839424)0.9900:0.01234078,WP_014659714.1_FliM_Helicobacter_cetorum:0.02647039)1.0000:0.20209199,(WP_006564391.1_FliM_Helicobacter_suis:0.03136965,WP_013469837.1_FliM_Helicobacter_felis:0.04782850)1.0000:0.12945988)1.0000:0.17902709,WP_013023598.1_FliM_Helicobacter_mustelae:0.23914701)0.3400:0.02868756,WP_004084529.1_FliM_Helicobacter:0.29394444)0.4200:0.05001484,(WP_066386594.1_FliM_Helicobacter_himalayensis:0.17777870,(WP_002956117.1_FliM_Helicobacter_cinaedi:0.03530764,(WP_011115987.1_FliM_Helicobacter:0.01946887,WP_034343757.1_FliM_Helicobacter:0.06073435)0.5300:0.01187733)1.0000:0.09281658)0.9700:0.07707837)0.1800:0.03055694,(WP_005022609.1_FliM_Helicobacter_pullorum:0.14624403,WP_011139453.1_FliM_Wolinella_succinogenes:0.09614346)0.6700:0.04005259)0.2800:0.03329955,(WP_066338907.1_FliM_Helicobacter_sp._MIT_01-6242:0.12659744,WP_104724850.1_FliM_Helicobacter_cholecystus:0.10527629)1.0000:0.31627393)0.9800:0.11900177,((BBG66427.1_FliM_Hydrogenimonas_sp.:0.12424519,WP_092910696.1_FliM_Hydrogenimonas_thermophila:0.14097986)1.0000:0.19896853,(((WP_013326522.1_FliM_Sulfurimonas_autotrophica:0.09568963,WP_008339473.1_FliM_Sulfurimonas_gotlandica:0.03070266)0.7900:0.06874549,WP_011372340.1_FliM_Sulfurimonas_denitrificans:0.16316014)0.9600:0.09751583,(OZA03012.1_FliM_Sulfuricurvum_sp._17-40-25:0.13919100,(WP_013459343.1_FliM_Sulfuricurvum_kujiense:0.05491772,(WP_132813111.1_FliM_Sulfuricurvum_sp._IAE1:0.01411398,KFN39599.1_FliM_Sulfuricurvum_sp._MLSB:0.01413301)0.9600:0.04878214)0.7600:0.04092149)1.0000:0.11438074)1.0000:0.22094659)0.7500:0.09938904)0.4200:0.03946885,((WP_096259433.1_FliM_Lebetimonas_natsushimae:0.03433201,WP_024787019.1_FliM_unclassified_Lebetimonas:0.07067487)1.0000:0.09458087,((WP_012663681.1_FliM_Nautilia_profundicola:0.00000491,WP_127681230.1_FliM_Nautilia_sp._PV-1:0.01529039)1.0000:0.08098256,(WP_123351504.1_FliM_Caminibacter_pacificus:0.05825871,WP_007473942.1_FliM_Caminibacter_mediatlanticus:0.13445427)0.4800:0.02794390)0.6100:0.03878018)1.0000:0.27455430)0.6100:0.09888211,(((((WP_069477139.1_FliM_Sulfurospirillum_halorespirans:0.00827798,WP_025343578.1_FliM_Sulfurospirillum_multivorans:0.00385024)0.9700:0.02288448,WP_087437613.1_FliM_unclassified_Sulfurospirillum:0.04264296)0.2600:0.01527726,(WP_012856100.1_FliM_Sulfurospirillum_deleyianum:0.05312359,WP_014768524.1_FliM_Sulfurospirillum_barnesii:0.02561526)0.5300:0.03880199)0.6400:0.03078487,WP_039672056.1_FliM_Sulfurospirillum_cavolei:0.04422207)1.0000:0.16396984,((((WP_054196277.1_FliM_Campylobacter_concisus:0.04643947,WP_011992618.1_FliM_Campylobacter_curvus:0.04534007)0.8000:0.04371936,WP_069632560.1_FliM_Campylobacter_pinnipediorum:0.05927311)0.7300:0.03955765,WP_122862465.1_FliM_Campylobacter_showae:0.08966138)0.8000:0.04119094,(((((WP_096014113.1_FliM_Campylobacter:0.02684279,WP_086248677.1_FliM_unclassified_Campylobacter:0.00658285)1.0000:0.09732420,WP_034961986.1_FliM_Campylobacter_hyointestinalis:0.03082101)0.2600:0.00829579,WP_038455038.1_FliM_Campylobacter_iguaniorum:0.06601845)0.3500:0.01589493,WP_002850515.1_FliM_Campylobacter_fetus:0.05824362)0.7900:0.02689076,(WP_089193054.1_FliM_Campylobacter:0.14271028,((((((WP_039625271.1_FliM_Campylobacter_lari:0.00000491,WP_039662661.1_FliM_Campylobacter:0.01524083)0.5700:0.00269439,WP_044598263.1_FliM_Campylobacter_peloridis:0.02373125)0.6800:0.01150260,WP_039665076.1_FliM_Campylobacter_volucris:0.02056498)0.8000:0.01002040,WP_039649141.1_FliM_Campylobacter_insulaenigrae:0.02325293)1.0000:0.09098396,WP_094324705.1_FliM_Campylobacter_avium:0.09218652)0.6000:0.04006592,(((WP_002851710.1_FliM_Campylobacter:0.00000491,WP_066778418.1_FliM_Campylobacter_hepaticus:0.01559356)0.6900:0.00234742,WP_002778751.1_FliM_Campylobacter:0.02676527)0.4800:0.00789108,(WP_027305496.1_FliM_Campylobacter_cuniculorum:0.06585364,(WP_004274736.1_FliM_Campylobacter_upsaliensis:0.00377930,WP_082200190.1_FliM_Campylobacter_helveticus:0.00000000)0.9800:0.01003685)0.7700:0.01761857)0.9400:0.04131461)1.0000:0.18874795)0.3400:0.06505065)0.1900:0.02023869)0.8900:0.11168513)1.0000:0.19650851)0.8800:0.33496339,((((((WP_114842841.1_FliM_Malaciobacter_mytili:0.04566024,WP_099342730.1_FliM_Malaciobacter_molluscorum:0.01324733)0.5600:0.02586241,WP_079577698.1_FliM_Malaciobacter:0.00385850)0.3800:0.01474130,WP_101183677.1_FliM_Malaciobacter_halophilus:0.00000491)0.9400:0.06699453,(WP_114840145.1_FliM_Arcoabacter_bivalviorum:0.08893293,WP_044417045.1_FliM_Arcobacter_anaerophilus:0.13230377)0.6600:0.05403959)0.5200:0.07030021,WP_013136675.1_FliM_Arcobacter_nitrofigilis:0.12995745)0.6400:0.05604487,(WP_130234282.1_FliM_Malaciobacter_pacificus:0.16736173,(WP_118916286.1_FliM_Arcobacter_ellisii:0.02412430,(BAK72211.1_FliM_Arcobacter_sp._L:0.01349610,(WP_004510258.1_FliM_Arcoabacter_butzleri:0.04639185,(WP_105916853.1_FliM_Arcoabacter_cryaerophilus:0.00480878,(WP_115427643.1_FliM_Arcoabacter_trophiarum:0.01153595,(WP_066352873.1_FliM_Arcoabacter_skirrowii:0.01383874,WP_066182528.1_FliM_Arcoabacter_thereius:0.03982290)0.9900:0.05172108)0.5500:0.00266184)0.9900:0.08162577)0.9500:0.16919152)0.3900:0.01210217)0.7900:0.08953907)0.8400:0.09655781)1.0000:1.36875874)0.9700:0.40809967,(((AHF96492.1_FliM_Desulfurella_acetivorans_A63:0.00995613,WP_092129198.1_FliM_Desulfurella_multipotens:0.00000000)1.0000:0.16489696,WP_086034544.1_FliM_Desulfurella_amilsii:0.06839665)1.0000:0.51488919,(WP_013681241.1_FliM_Hippea_maritima:0.12624389,(WP_022670933.1_FliM_Hippea_alviniae:0.12158796,WP_035589476.1_FliM_Hippea_jasoniae:0.12947684)0.7700:0.08047330)1.0000:0.45843775)1.0000:0.57921247)0.3900:0.13073755,((WP_013451056.1_FliM_Calditerrivibrio_nitroreducens:0.49030974,WP_013007162.1_FliM_Deferribacter_desulfuricans:0.37519931)0.4300:0.11050548,(WP_013012087.1_FliM_Denitrovibrio_acetiphilus:0.38560785,WP_128467651.1_FliM_Geovibrio_thiophilus:0.13982183)1.0000:0.24973137)1.0000:0.45717269)0.9200:0.25714971,WP_068549453.1_FliM_Thermosulfidibacter_takaii:0.98638566)0.6500:0.18172167,((WP_145075535.1_FliM_Aureliella_helgolandensis:0.81769147,WP_144975594.1_FliM_Bremerella_volcania:0.47045926)0.8600:0.18835807,(WP_002649505.1_FliM_Gimesia_maris:0.50590662,WP_013110757.1_FliM_Planctopirus_limnophila:0.32895514)1.0000:0.49565758)1.0000:0.78981281)0.3000:0.06995142,((((WP_011994680.1_FliM_Fervidobacterium_nodosum:0.38277104,WP_012057506.1_FliM_Thermosipho_melanesiensis:0.32373650)1.0000:0.39598913,(WP_013933051.1_FliM_Pseudothermotoga_thermarum:0.58047628,WP_004081085.1_FliM_Thermotoga_maritima:0.58429688)0.7300:0.14161002)0.5500:0.15939199,WP_012207969.1_FliM_Petrotoga:1.05714438)1.0000:0.51332088,((NP_389513.1_Bacillus_subtilis_subsp._subtilis_str._168:0.66397737,WP_215075443.1_FliM_Paenibacillus_polymyxa:0.51159602)1.0000:0.52806909,(WP_014552744.1_FliM_Halanaerobium_praevalens:1.13716398,(ADG72016.1_FliM_Brachyspira_murdochii_DSM_12563:0.44167087,(WP_014456123.1_FliM_Spirochaeta_africana:0.21184935,(WP_002656446.1_FliM_Borreliella:0.80086528,WP_002666990.1_FliM_Treponema_denticola:0.43944572)0.4300:0.08085654)0.8900:0.20225157)0.9900:0.42867201)0.6700:0.13959034)0.7300:0.20413055)0.7200:0.35244241)0.4200:0.24969293,(WP_010880786.1_Aquifex_aeolicus:3.78223861,(WP_011522440.1_FliM/FliN_family_Candidatus_Koribacter_versatilis:1.16494196,(WP_014785705.1_FliM_Terriglobus_roseus:2.24209160,(WP_015896130.1_FliM/FliN_family_Acidobacterium_capsulatum:0.91992464,WP_147648616.1_hypothetical_protein_Terriglobus_albidus:3.03616188)0.4200:0.17894720)0.7000:0.53823166)0.9500:1.24496081)0.1500:0.09339069)0.0900:0.09042552,(((((YP_002517513.1_fliM_Caulobacter_vibrioides_NA1000:0.37555411,WP_011159433.1_FliM_Rhodopseudomonas:0.58317537)1.0000:0.49370432,WP_081432878.1_FliM_Acidiphilium:1.27358988)0.6900:0.25717254,WP_012169174.1_FliM/FliN_family_Azorhizobium:2.70704405)0.5900:1.01013686,(WP_011189909.1_FliM/FliN_family_Desulfotalea_psychrophila:0.96720821,WP_011340887.1_FliM/FliN_family_Syntrophotalea_carbinolica:1.27287742)0.9900:1.38305719)0.2800:0.40114101,(((((((WP_013538214.1_FliM_Thermovibrio_ammonificans:0.25854908,WP_121169436.1_FliM_Thermovibrio_guaymasensis:0.34773354)0.9500:0.14287397,WP_013638802.1_FliM_Desulfurobacterium_thermolithotrophum:0.22208863)1.0000:0.30123626,(WP_012081984.1_FliM/FliN_family_Nitratiruptor_sp._SB155-2:0.34103414,WP_084275510.1_FliM_Nitratiruptor_tergarcus:0.27230699)1.0000:0.41189190)0.7900:0.11630383,(WP_012676557.1_FliM_Persephonella_marina:0.35868936,WP_029521977.1_FliM_Persephonella_sp._KM09-Lau-8:0.26899965)0.9700:0.17927740)0.9400:0.25298552,WP_012674384.1_FliM_Sulfurihydrogenibium_azorense:0.63822991)1.0000:0.94227693,(WP_083793056.1_FliM/FliN_Hydrogenivirga_sp._128-5-R1-1:1.52357891,(WP_015418822.1_FliM/FliN_unclassified_Hydrogenobaculum:1.24116727,WP_012991695.1_FliM_Thermocrinis_albus:1.18644899)0.4600:0.13910981)0.8400:0.44456947)0.8900:0.63199064,((((WP_014450228.1_FliM_Leptospirillum_ferrooxidans:0.07453863,WP_014448737.1_FliM_Leptospirillum_ferrooxidans:0.28633986)1.0000:0.75701013,WP_053379764.1_FliM_Nitrospira_moscoviensis:1.16569383)0.5900:0.24144018,(WP_015469317.1_FliM_Bdellovibrio_exovorus:1.20673999,WP_011526110.1_FliM_Lawsonia_intracellularis:1.09426335)0.2500:0.15543142)0.2100:0.12746399,(WP_012545847.1_FliM_Thermodesulfovibrio:1.08372196,(((((WP_011636663.1_FliM_Shewanella:0.22257152,WP_011042345.1_FliM_Colwellia_psychrerythraea:0.27107777)0.4800:0.09886339,WP_005420346.1_FliM_Aliivibrio_fischeri:0.32560996)1.0000:0.40051583,NP_250134.1_FliM_Pseudomonas_aeruginosa_PAO1:0.66812050)0.9100:0.26730511,WP_011037085.1_FliM_Xanthomonas:0.70193114)0.9600:0.36054239,(((WP_012346056.1_FliM_Leptothrix_cholodnii:0.20047919,WP_011828172.1_FliM_Methylibium:0.20799110)1.0000:0.74736366,CAL62035.1_FliM_Herminiimonas_arsenicoxydans:0.45174500)0.8100:0.18941130,(WP_012417378.1_FliM_Bordetella_avium:0.70791612,(WP_012441719.1_FliM_Erwinia_tasmaniensis:0.16041876,((NP_416455.1_FliM_Escherichia_coli_str._K-12_substr._MG1655:0.07391424,NP_460929.1_FliM_Salmonella_enterica_subsp._enterica_serovar_Typhimurium_str._LT2:0.04736433)0.9900:0.07151756,(WP_002211135.1_FliM_Yersinia_pseudotuberculosis_complex:0.19987363,WP_011093296.1_FliM_Pectobacterium:0.13223790)0.6700:0.07713285)0.4200:0.03225751)1.0000:0.81364764)0.9400:0.23268354)1.0000:0.42538132)0.9900:0.44386711)0.3700:0.13693983)0.9000:0.36131734)0.4800:0.14712291)0.3300:0.38327086,(WP_003435965.1_FliM_Clostridioides_difficile:3.26594298,(WP_010968727.1_FliM_Sinorhizobium_meliloti:4.11412437,WP_162670678.1_FliM_Gemmata_massiliana:4.37064099)0.2400:0.85651106)0.1200:0.31354137);
