# Supplementary material for: The evolutionary path of chemosensory and flagellar macromolecular machines in Campylobacterota
Source: PLoS Genet. 2022 Jul 14;18(7):e1010316. doi: 10.1371/journal.pgen.1010316 (PMC9321776; doi:10.1371/journal.pgen.1010316)
Supplement: S7 Data — (FASTA) [file pgen.1010316.s026.fasta]

>WP_094325723.1_F3CheY_Campylobacter_avium            
--------------MKLLVVDDSSTMRRIIKNTLERLGH----TDILEAEHGLEA---WDLLSQNDD-VKVVITDWNMPE
MNGLELVKKIRAEQKYEDMP-----------------IIMVTTEGGKAEVITALKSGVNNYIVKPFTPQVLKEKLEDVLG
GVNDTIPE----------------------
>WP_002777196.1_F3CheY_Campylobacter_coli             
--------------MKLLVVDDSSTMRRIIKNTLTRLGH----NDVLEAEHGVEA---WDLLEKNED-IKILITDWNMPE
MNGLELVKKVRAEKKYEDMP-----------------IIMVTTEGGKAEVITALKAGVNNYIVKPFTPQVLKEKLEDVLG
TGNGDSEAE---------------------
>WP_002939933.1_F3CheY_Campylobacter_concisus         
--------------MKILVVDDSSTMRRIIKNTLQRLGH----QEILEAEHGLEA---WNILTQNEG-IEVLITDWNMPE
MNGLELVKKVRAEQKYVDMP-----------------IIMVTTEGGKAEVITALKAGVNNYIVKPFTPQVLKEKLEDVLG
----T-------------------------
>WP_027305721.1_F3CheY_Campylobacter_cuniculorum      
--------------MKLLVVDDSSTMRRIIKNTLTRLGH----NDVLEAEHGVEA---WDLLTQNDD-VKVLITDWNMPE
MNGLELVKKVRAEKKYEDMP-----------------IIMVTTEGGKAEVITALKAGVNNYIVKPFTPQVLKEKLEDVLG
VGSDTALEE---------------------
>WP_026175517.1_F3CheY_Campylobacter_curvus           
--------------MKILVVDDSSTMRRIIKNTLQRLGH----QEILEAEHGLEA---WNLMAQHSD-IDVLITDWNMPE
MNGLELVKKVRAEQKYVDMP-----------------IIMVTTEGGKAEVITALKAGVNNYIVKPFTPQVLKEKLEDVLG
----V-------------------------
>WP_002850168.1_F3CheY_Campylobacter_fetus            
--------------MKLLVVDDSSTMRRIIKNTLQRLGH----KDILEAEHGLEA---WGLLEQNPD-IGVLITDWNMPE
MNGLELVKKVRAEQKYENMP-----------------IIMVTTEGGKAEVITALKAGVNNYIVKPFTPQVLKEKLEDVLN
----V-------------------------
>WP_082199464.1_F3CheY_Campylobacter_helveticus       
--------------MKLLVVDDSSTMRRIIKNTLTRLGH----NDVLEAEHGVEA---WDLLEKNDD-VKVLITDWNMPE
MNGLDLVKKVRAEKKYEDMP-----------------IIMVTTEGGKAEVITALKAGVNNYIVKPFTPQVLKEKLEDVLG
VGSDTATEE---------------------
>WP_004277573.1_F3CheY_Campylobacter_upsaliensis      
--------------MKLLVVDDSSTMRRIIKNTLTRLGH----NDVLEAEHGVEA---WDLLEKNDD-VKVLITDWNMPE
MNGLDLVKKVRAEKKYEDMP-----------------IIMVTTEGGKAEVITALKAGVNNYIVKPFTPQVLKEKLEDVLG
VGSDTAAEE---------------------
>WP_066778680.1_F3CheY_Campylobacter_hepaticus        
--------------MKLLVVDDSSTMRRIIKNTLTRLGH----DDVLEAEHGVEA---WDLLTKNED-VKVLITDWNMPE
MNGLELVKKVRAEAKYEDMP-----------------IIMVTTEGGKAEVITALKAGVNNYIVKPFTPQVLKEKLEDVLG
TGSAEGAAE---------------------
>WP_034963335.1_F3CheY_Campylobacter_hyointestinalis  
--------------MKLLVVDDSSTMRRIIKNTLQRLGH----KDILEAEHGLEA---WGLLEQNPD-ISVLITDWNMPE
MNGLELVKKVRAEKKYEDMP-----------------IIMVTTEGGKAEVITALKAGVNNYIVKPFTPQVLKEKLEDVLN
----T-------------------------
>WP_038454867.1_F3CheY_Campylobacter_iguaniorum       
--------------MKLLVVDDSSTMRRIIKNTLQRLGH----KDILEAEHGLEA---WDILQQNPD-ISVLITDWNMPE
MNGLELVKKVRAESKYEDMP-----------------IIMVTTEGGKAEVITALKAGVNNYIVKPFTPQVLKEKLEDVLS
----T-------------------------
>WP_039650739.1_F3CheY_Campylobacter_insulaenigrae    
--------------MKLLVVDDSSTMRRIIKNTLVRLGH----KDVLEAEHGLEA---WDLLSQNDD-IKVLITDWNMPE
MNGLELVKKVRAEEKYADMP-----------------IIMVTTEGGKAEVITALKAGVNNYIVKPFTPQVLKEKLEDVLG
SNEDE-------------------------
>WP_002866134.1_F3CheY_Campylobacter_jejuni           
--------------MKLLVVDDSSTMRRIIKNTLTRLGH----DDVLEAEHGVEA---WDLLTKNED-VKVLITDWNMPE
MNGLELVKKVRAEKKYEDMP-----------------IIMVTTEGGKAEVITALKAGVNNYIVKPFTPQVLKEKLEDVLG
TGSGEGAAE---------------------
>WP_086237958.1_F3CheY_Campylobacter_lanienae         
--------------MKLLVVDDSSTMRRIIKNTLERLGH----KDVLQAEHGVEA---WDLLCQNPD-IGVLITDWNMPE
MNGLELVKKVRAESKYENMP-----------------IIMVTTEGGKAEVITALKAGVNNYIVKPFTPQVLKEKLEDVLG
T-----------------------------
>WP_039619063.1_F3CheY_Campylobacter_lari             
--------------MKLLVVDDSSTMRRIIKNTLVRLGH----KDVLEAEHGVEA---WDLLSQNDD-IKILITDWNMPE
MNGLELVKKVRAEEKYADMP-----------------IIMVTTEGGKAEVITALKAGVNNYIVKPFTPQVLKEKLEDVLG
TNEGE-------------------------
>WP_044599191.1_F3CheY_Campylobacter_peloridis        
--------------MKLLVVDDSSTMRRIIKNTLVRLGH----KDVLEAEHGVEA---WDLLSQNED-IKVLITDWNMPE
MNGLELVKKVRAEEKYTDMP-----------------IIMVTTEGGKAEVITALKAGVNNYIVKPFTPQVLKEKLEDVLG
TNEGE-------------------------
>WP_069632374.1_F3CheY_Campylobacter_pinnipediorum    
--------------MKILVVDDSSTMRRIIKNTLQRLGH----QDILEAEHGGEA---WNLLGQHSD-INVLITDWNMPE
MNGLELVKKVRAEEKYVDMP-----------------IIMVTTEGGKAEVITALKAGVNNYIVKPFTPQVLKEKLEDVLG
----T-------------------------
>WP_039888294.1_F3CheY_Campylobacter_showae           
--------------MKILVVDDSSTMRRIIKNTLQRLGH----QEILEAEHGVEA---WQILGQHSD-INVLITDWNMPE
MNGLELVKKVRAEQKYVDMP-----------------IIMVTTEGGKAEVITALKAGVNNYIVKPFTPQVLKEKLEDVLG
----T-------------------------
>WP_086248597.1_F3CheY_CampylobacterRM8964            
--------------MKLLVVDDSSTMRRIIKNTLERLGH----NDVLQAEHGVEA---WDILCQNPD-IGVLITDWNMPE
MNGLELVKKVRAESKYENMP-----------------IIMVTTEGGKAEVITALKAGVNNYIVKPFTPQVLKEKLEDVLG
T-----------------------------
>WP_033916130.1_F3CheY_Campylobacter_sputorum         
--------------MKLLVVDDSSTMRRIIKNTLGRLGH----KDVLEAEHGVEA---WDILSKTPD-INVLITDWNMPE
MNGLELVKKVRAEQKYIDMP-----------------IIMVTTEGGKAEVITALKAGVNNYIVKPFTPQVLKEKLEDVLG
T-----------------------------
>WP_012661962.1_F3CheY_Campylobacter_subantarcticus   
--------------MKLLVVDDSSTMRRIIKNTLVRLGH----KDVLEAEHGVEA---WDLLSQNDD-IKVLITDWNMPE
MNGLELVKKVRAEEKYADMP-----------------IIMVTTEGGKAEVITALKAGVNNYIVKPFTPQVLKEKLEDVLG
TNEGE-------------------------
>WP_039665951.1_F3CheY_Campylobacter_volucris         
--------------MKLLVVDDSSTMRRIIKNTLVRLGH----KDVLEAEHGVEA---WDLLSQNDD-IKVLITDWNMPE
MNGLELVKKVRAEEKYADMP-----------------IIMVTTEGGKAEVITALKAGVNNYIVKPFTPQVLKEKLEDVLG
SNEGE-------------------------
>WP_011578044.1_F3CheY_Helicobacter_acinonychis       
--------------MKLLVVDDSSTMRRIIKNTLSRLGY----EDILEAEHGIEA---WEKLDANAD-TKVLITDWNMPE
MNGLDLVKKVRADSRFKEIP-----------------IIMITTEGGKAEVITALKAGVNNYIVKPFTPQVLKEKLEIVLG
TNDG--------------------------
>WP_108911166.1_F3CheY_Helicobacter_apodemus          
--------------MKMVVVDDSSTMRRIIKNTLARLGY----NDILEGENGVEG---WDKMDKNAD-VKVLITDWNMPE
MNGLDLVKKVRADERFKDIP-----------------IIMVTTEGGKAEVITALKAGVNNYIVKPFTPQVLKEKLEAVLG
VNDG--------------------------
>WP_004088980.1_F3CheY_Helicobacter                   
--------------MKLLVVDDSSTMRRIIKNTLQRLGY----EDILEAEHGVEA---WNQMSTIEG-INVLITDWNMPE
MNGLELVKKVRAEEKYKDIP-----------------IIMVTTEGGKSEVITALKAGVNNYIVKPFTPQVLKEKLEVVLG
INEG--------------------------
>WP_014659753.1_F3CheY_Helicobacter_cetorum           
--------------MKLLVVDDSSTMRRIIKNTLSRLGY----EDILEAEHGVEA---WEKLDANAD-TKVLITDWNMPE
MNGLDLVKKVRADDRFKEIP-----------------IIMITTEGGKAEVITALKAGVNNYIVKPFTPQVLKEKLEVVLG
TNDG--------------------------
>WP_104724063.1_F3CheY_Helicobacter_cholecystus       
--------------MRLLVVDDSSTMRRIIKNTLQRLGY----EDIYEAENGIEA---WDILDKNSD-MGVLITDWNMPE
MNGLELVKKTRADERFVDIP-----------------IIMITTEGGKVEVITAIKAGVNNYIVKPFTPQVLKEKLEVVLG
VNEEE-------------------------
>WP_002957161.1_F3CheY_Helicobacter_cinaedi           
--------------MKLLVVDDSSTMRRIIKNTLQRLGY----EDILEAEHGVEA---WQIMDTTEG-IQVLITDWNMPE
MNGLDLVKKVRSDERYTTIP-----------------IIMVTTEGGKAEVITALKAGVNNYIVKPFTPQVLKEKLEVVLG
VNEDE-------------------------
>WP_013469703.1_F3CheY_Helicobacter_felis             
--------------MKILVVDDSSTMRRIIKNTLQRLGY----EDIMEAEHGVEA---WGKLDANDT-TGVLITDWNMPE
MNGLDLVKKVRSDGRFKDLP-----------------IIMITTEGGKAEVITALKAGVNNYIVKPFTPQVLKEKLEVVLG
TNDD--------------------------
>WP_011115665.1_F3CheY_Helicobacter_hepaticus         
--------------MKLLVVDDSSTMRRIIKNTLQRLGY----EDILEAEHGVEA---WQIMDTTEG-IQVLITDWNMPE
MNGLDLVKKVRSDERYTSIP-----------------IIMVTTEGGKAEVITALKAGVNNYIVKPFTPQVLKEKLEVVLG
VNEDE-------------------------
>WP_066386720.1_F3CheY_Helicobacter_himalayensis      
--------------MKLLVVDDSSTMRRIIKNTLQRLGY----EDILEAEHGVEA---WGILDTTGG-INVLITDWNMPE
MNGLDLVKKVRADERYKDIP-----------------IIMVTTEGGKAEVITALKAGVNNYIVKPFTPQVLKEKLEVVLG
VNEGE-------------------------
>WP_013022574.1_F3CheY_Helicobacter_mustelae          
--------------MKLLVVDDSSTMRRIIKNTLQRLGY----EDILEAEHGVEA---WDILNGDSK-IDVLITDWNMPE
MNGLELVKKTRADARYEDIP-----------------IIMVTTEGGKAEVITALKAGVNNYIVKPFTPQVLKEKLEAVLG
LNDG--------------------------
>WP_005021554.1_F3CheY_Helicobacter_pullorum          
--------------MKMVVVDDSSTMRRIIKNTLARLGY----NDILEGENGIEG---WERMNANPD-VKVLITDWNMPE
MNGLDLVKKVRADDRFKDIP-----------------IIMVTTEGGKAEVITALKAGVNNYIVKPFTPQVLKEKLEVVLG
VNDG--------------------------
>WP_000772151.1_F3CheY_Helicobacter_pylori            
--------------MKLLVVDDSSTMRRIIKNTLSRLGY----EDVLEAEHGVEA---WEKLDANAD-TKVLITDWNMPE
MNGLDLVKKVRSDSRFKEIP-----------------IIMITTEGGKAEVITALKAGVNNYIVKPFTPQVLKEKLEVVLG
TNDG--------------------------
>WP_066340289.1_F3CheY_Helicobacter_sp._MIT_01-6242   
--------------MKLLVVDDSSTMRRIIKNTLQRLGY----EDILEAENGVEA---WDLLDKNPS-VNVLITDWNMPE
MNGLELVKKTRADSRFTDIP-----------------IIMITTEGGKAEVIIAIKAGVNNYIVKPFTPQVLKEKLEAVLG
INEAE-------------------------
>WP_034328024.1F3CheY_Helicobacter_cholecystus        
--------------MKLLVVDDSSTMRRIIKNTLQRLGY----EDILEAEHGVEA---WQIMDTTEG-IQVLITDWNMPE
MNGLELVKKVRADERYTSIP-----------------IIMVTTEGGKAEVITALKAGVNNYIVKPFTPQVLKEKLEVVLG
VSEA--------------------------
>WP_034375411.1_F3CheY_Helicobacter_suis              
--------------MKILIVDDSSTMRRIIRNTLQRLGY----EDILEAEHGVEA---WGKLDSNDT-TGVLITDWNMPE
MNGLDLVKKVRSDGRFKDLP-----------------IIMITTEGGKAEVITALKAGVNNYIVKPFTPQVLKEKLEVVLG
TNDA--------------------------
>WP_007474892.1F3CheY_Caminibacter_mediatlanticus     
--------------MKVLIVDDAMTMRKIIGNVLKQLGFK--PEDLIEATDGEDA---WEKLQKYKDEVKIIFLDWNMPK
MDGYEFLTLVRKHPEFNDVK-----------------IIMTTTETAKPKVIKALKAGANNYIAKPFSPQTLKEKLQKLNI
QVG---------------------------
>WP_123353246.1F3CheY_Cetia_pacifica                  
-------------MGKILVVDDAKTMRRIIKNSLIKLGFN--EADILEAEDGVKA---WELFQQYKDEIDAVLTDWNMPN
MNGLELVKKIRNFEQEQGILGKGANFIKDIKAGKGVKIIMITTEGGKESVIEAVKAGVNNYIVKPFNIQKLKEKLQMIKL
IGAA--------------------------
>BBG65088.1_F3CheY_Hydrogenimonas                     
--------------MKIMVVDDSSTMRRIIKNTLGRLGY----KDLLEAEDGVQA---WEVMQQNKDDIGVLITDWNMPN
MNGLELVKKVRGESAFEDIP-----------------IIMVTTEGGKAEVITALKAGVNNYIVKPFTPQVLKEKLEAVLG
LNDK--------------------------
>WP_092910985.1_F3CheY_Hydrogenimonas_thermophila     
--------------MKIMVVDDSSTMRRIIKNTLGRLGY----KDLLEAEDGVQA---WELMQEHKDEIGVLITDWNMPN
MNGLELVKKVRGDGSFEDIP-----------------IIMVTTEGGKGEVITALKAGVNNYIVKPFTPQVLKEKLEAVLG
VNDK--------------------------
>WP_096260150.1_F3CheY_Lebetimonas_natsushimae        
--------------MKILVVDDSSTMRRIIQNTLARLGY----KDIVQAADGVEA---WQALQENPD-IGVVITDWNMPN
MNGLELVKKIRAEEKYKNIP-----------------IIMVTTEGGKKEVITALKAGVNNYIVKPFTPQVLKEKLEAVLG
KNEGK-------------------------
>WP_024788269.1_F3CheY_Lebetimonas                    
--------------MKILVVDDSSTMRRIIQNTLARLGY----KDVIQAGDGIEA---WDALQSNPD-IRVVITDWNMPN
MNGLELVKKIRAEERYKSLP-----------------IIMVTTEGGKKEVITALKAGVNNYIVKPFTPQVLKEKLEGVLG
KNEGK-------------------------
>WP_012663438.1_F3CheY_Nautilia_profundicola          
--------------MKILVVDDSSTMRRIIVNTLARLGY----KDVVQAADGVEA---WEVMQANPD-IGVVITDWNMPN
MNGLELVKKIRAEEKYKDIP-----------------IIMVTTEGGKAEVITALKAGVNNYIVKPFTPQVLKEKLQAVLG
TNDEK-------------------------
>WP_127679250.1_F3CheY_Nautilia_sp._PV-1              
-------------MGKILVVDDSSTMRRIIVNTLARLGF----KDTIQAADGVEA---WEAYQKEKDNIDAIITDWNMPN
MNGLEFVIKVREVD--KETP-----------------IIMVTTEGGKKEVITALKAGVNNYIVKPFTPQVLKEKLEAVLG
SKD---------------------------
>WP_013460752.1_F3CheY_Sulfuricurvum_kujiense         
--------------MKLLVVDDSSTMRRIIKNTLSRLGY----EDVLEGEDGVQG---WSVLNENPD-MGMLITDWNMPE
MNGLELVKKVRADARFADLP-----------------IIMVTTEGGKAEVITALKAGVNNYIVKPFTPQVLKEKLSAVLG
TEGE--------------------------
>KIM12414.1_F3CheY_Sulfuricurvum_sp._PC08-66          
--------------MKLLVVDDSSTMRRIIKNTLSRLNY----NDVIEGEHGLEA---WEYLDKNAD-IDMLITDWNMPE
MNGLELVKKVRADARFSDMP-----------------IIMVTTEGGKTEVITALKAGVNNYIVKPFTPQVLKEKLQAVIG
EGG---------------------------
>KFN39462.1_F3CheY_Sulfuricurvum_sp._MLSB             
--------------MKLLVVDDSSTMRRIIKNTLSRLGY----EDVLEGEDGLQG---WAALNENPD-MGMLITDWNMPE
MNGLELVKKVRADARFTDLP-----------------IIMVTTEGGKAEVITALKAGVNNYIVKPFTPQVLKEKLAAVLG
TEGE--------------------------
>OZA04366.1_F3CheY_Sulfuricurvum_sp._17-40-25         
--------------MKLLVVDDSSTMRRIIKNTLSRLGY----EDVLEGEDGVQG---WTVLNENAD-MGMLITDWNMPE
MNGLELVKKVRADGRFNDLP-----------------IIMVTTEGGKTEVITALKAGVNNYIVKPFTPQVLKEKLAAVLG
TEGE--------------------------
>WP_132811611.1_F3CheY_Sulfuricurvum_sp._IAE1         
--------------MKLLVVDDSSTMRRIIKNTLSRLGY----EDVLEGEDGVQG---WNALNENPD-MGMLITDWNMPE
MNGLELVKKVRADARFTDLP-----------------IIMVTTEGGKAEVITALKAGVNNYIVKPFTPQVLKEKLAAVLG
TEGE--------------------------
>WP_013327530.1_F3CheY_Sulfurimonas_autotrophica      
--------------MKLLVVDDSSTMRRIIKNTLARLGY----KDILEGADGVEG---WAQMDANPD-IEMLITDWNMPE
MNGLELVKKVRADERFKDTP-----------------IIMVTTEGGKAEVITALKAGVNNYIVKPFTPQVLKEKLGAVMG
VTEE--------------------------
>WP_011373290.1F3CheY_Sulfurimonas_denitrificans      
--------------MKLLVVDDSSTMRRIIKNTLQRLGH----KDIFEGGDGVEG---WGVLDTNPE-IDMLITDWNMPE
MNGLELVKKVRADARFKDLP-----------------IIMVTTEGGKAEVITALKAGVNNYIVKPFTPQVLKEKLGAVMG
IDVE--------------------------
>WP_008336051.1_F3CheY_Sulfurimonas_gotlandica        
--------------MKLLVVDDSSTMRRIIKNTLARLGY----KDILEGADGLEG---WAQMDSNPD-IEMLITDWNMPE
MNGLELVKKVRADARFKDTP-----------------IIMVTTEGGKAEVITALKAGVNNYIVKPFTPQVLKEKLGAVMG
ISEE--------------------------
>WP_014770005.1_F3CheY_Sulfurospirillum_barnesii      
--------------MKLLVVDDSSTMRRIIKNTLQRLGY----DDVLEAEHGVEA---WQIMERTPD-INVLITDWNMPE
MNGLDLVRKVRAEKKYESMP-----------------IIMVTTEGGKAEVITALKAGVNNYIVKPFTPQVLKEKLEDVLG
I-----------------------------
>WP_060825410.1_F3CheY_Sulfurospirillum_cavolei       
--------------MKLLVVDDSSTMRRIIKNTLQRLGF----DDVLEAEHGVEA---WQILERTPD-INVLITDWNMPE
MNGLDLVRKVRAEKKYENMP-----------------IIMVTTEGGKAEVITALKAGVNNYIVKPFTPQVLKEKLEDVLG
I-----------------------------
>WP_012857528.1_F3CheY_Sulfurospirillum_deleyianum    
--------------MKLLVVDDSSTMRRIIKNTLQRLGY----DDVLEAEHGVEA---WQIMERTPD-INVLITDWNMPE
MNGLDLVRKVRAEKKYENMP-----------------IIMVTTEGGKAEVITALKAGVNNYIVKPFTPQVLKEKLEDVLG
I-----------------------------
>WP_025345547.1_F3CheY_Sulfurospirillum_halorespirans 
--------------MKLLVVDDSSTMRRIIKNTLQRLGF----DDVLEAEHGVEA---WQIMERTPD-INVLITDWNMPE
MNGLDLVRKVRAEKKYEGMP-----------------IIMVTTEGGKAEVITALKAGVNNYIVKPFTPQVLKEKLEDVLG
I-----------------------------
>WP_087439194.1_F3CheY_SulfurospirillumSL2-1          
--------------MKLLVVDDSSTMRRIIKNTLQRLGF----DDVLEAEHGVEA---WQIMERTPD-INVLITDWNMPE
MNGLELVRKVRAEKKYENMP-----------------IIMVTTEGGKAEVITALKAGVNNYIVKPFTPQVLKEKLEDVLG
I-----------------------------
>WP_011138550.1_F3CheY_Wolinella_succinogenes         
--------------MKLLVVDDSSTMRRIIKNTLSRLGY----NDVLEGENGVEG---WDQMDANAD-IKVLITDWNMPE
MNGLELVKKVRADKRFVDIP-----------------IIMVTTEGGKAEVITALKAGVNNYIVKPFTPQVLKDKLEAVLG
INEAK-------------------------
>WP_025392384.1_F3CheY_Desulfurella_acetivorans       
--------------MKIITIDDSSTMRRIIKNTLSRIGFG---SDVLEAEDGKQA---LGILSQTKV--DLIITDWNMPN
MDGLTFVKKIRSMREWDDVP-----------------IIMVTTEAAKEDILEALKAGVNNYIVKPFTPEVLKEKIEVIMG
LKE---------------------------
>WP_092127231.1_F3CheY_Desulfurella_multipotens       
--------------MKIITIDDSSTMRRIIKNTLSRIGYG---SDVLEAEDGKQA---LDILSQTKV--DLIITDWNMPN
MDGLTFVKKIRSMREWDDVP-----------------IIMVTTEAAKEDILEALKAGVNNYIVKPFTPEVLKEKIEVVMG
LKE---------------------------
>WP_086034047.1_F3CheY_Desulfurella_amilsii           
--------------MKIITIDDSSTMRRIIKNTLSRIGYG---SDVLEAEDGKQA---LDILSQNKV--DLIITDWNMPN
MDGLTFVKKIRSMSEWNDVP-----------------IIMVTTEAAKEDILEALKAGVNNYIVKPFTPEVLKEKIEIVMG
LKE---------------------------
>WP_022669911.1_F3CheY_Hippea_alviniae                
--------------MKIITIDDSSTMRRIIKNTLKRIGYG---DEILEAENGKEA---LEILENNPV--DLIITDWNMPV
MDGLTFVKKIRSDSKYDDVP-----------------IIMVTTEAAKEDIITALKAGVNNYIVKPFTPQVLKEKIEQVLG
LKDA--------------------------
>WP_035587621.1_F3CheY_Hippea_jasoniae                
--------------MKIITVDDSSTMRRIIKNTLKRIGYG---DEILEAENGKEA---LDILQQNPV--DLIITDWNMPV
MDGLTFVKKIRADHKFDDVP-----------------IIMVTTEAAKEDIITALKAGVNNYIVKPFTPNVLKEKIEQVLG
LKDA--------------------------
>WP_013681378.1_F3CheY_Hippea_maritima                
--------------MKVITIDDSSTMRRIIKNTLKRIGYG---DEILEAENGKEA---LDILASNDV--DLIITDWNMPV
MDGLTFVKKIRSDHKYDDIP-----------------IIMVTTEAAKEDIITALKAGVNNYIVKPFTPQVLKEKIEAVLG
LKDA--------------------------
>WP_044414784.1_F7CheY_Arcobacter_anaerophilus        
-------------MAKLLIVDDSTMLRDMLNYALNEGGY----NDVTEAIDGIDG-----LEKAKATTFDLIITDVNMPN
MDGLALIGELRKLPTYASKP-----------------ILVLTTERSDEMKAKGKAAGATGWIVKPFVPEQLLKAVNIVLS
RK----------------------------
>WP_114839164.1F7CheY_Halarcobacter_bivalviorum       
-------------MAKLLIVDDSTMLRDMLNYALNEGGY----TDVTEAIDGVDG-----LEKAKATSYDLIITDVNMPN
MDGLTLIGELRKLPQYASKP-----------------ILVLTTERSDEMKAKGKAAGATGWIVKPFVPEQLLKAVNIVLS
RK----------------------------
>WP_004509378.1_F7CheY_Arcobacter_butzleri            
-------------MVKLLIVDDSTMLRDMLNYALNEGGY----TNVTEAVDGVDG-----LAKAKATNFDLIITDVNMPN
MDGLTLIGELRKLSQYSKTP-----------------ILVLTTERSDEMKAKGKMAGATGWIVKPFVPDQLLKAVNIVLS
RK----------------------------
>WP_066223040.1_F7CheY_Arcobacter_cryaerophilus       
-------------MAKLLIVDDSTMLRDMLNYALNEGGY----TDVVEAVDGVDG-----LAKAKNTNFDLIITDVNMPN
MDGLTLIGELRKIPQYLKTP-----------------ILVLTTERSDEMKAKGKFAGATGWIVKPFVPDQLLKAVNIVLS
RK----------------------------
>WP_118917292.1_F7CheY_Arcobacter_ellisii             
-------------MAKLLIVDDSTMLRDMLNYALNEGGY----TDVTEAVDGVDG-----LAKAKATDFDLIITDVNMPN
MDGLTLIGELRKIPQYTKKP-----------------ILVLTTERSDEMKAKGKAAGATGWIVKPFVPDQLLKAVNIVLS
RK----------------------------
>WP_101184837.1_F7CheY_Arcobacter_halophilus          
-------------MAKLLIVDDSTMLRDMLNYALNEGGY----NDVTEAIDGVDG-----LEKAKASMYDLIITDVNMPN
MDGLTLITELRKLSQYANKP-----------------ILVLTTERSDEMKAKGKAAGATGWIVKPFVPDQLLKAVNIVLS
RK----------------------------
>WP_079577925.1_F7CheY_Arcobacter_marinus             
-------------MAKLLIVDDSTMLRDMLNYALNEGGY----NDVTEAIDGVDG-----LEKAKASMYDLIITDVNMPN
MDGLTLIAELRKLSQYANKP-----------------ILVLTTERSDEMKAKGKAAGATGWIVKPFVPDQLLKAVNIVLS
RK----------------------------
>WP_099342887.1_F7CheY_Arcobacter_molluscorum         
-------------MAKLLIVDDSTMLRDMLNYALNEGGY----NDVTEAIDGVDG-----LEKAKASTYDLIITDVNMPN
MDGLTLITELRKLSQYASKP-----------------ILVLTTERSDEMKAKGKAAGATGWIVKPFVPDQLLKAVNIVLS
RK----------------------------
>WP_114841916.1_F7CheY_Arcobacter_mytili              
-------------MAKLLIVDDSTMLRDMLNYALNEGGY----TDVTEAVDGVDG-----LEKAKASMYDLIITDVNMPN
MDGLTLISELRKLPQYSTKP-----------------ILVLTTERSDEMKAKGKAAGATGWIVKPFVPDQLLKAVNIVLS
RK----------------------------
>WP_013135570.1_F7CheY_Arcobacter_nitrofigilis        
-------------MAKLLIVDDSTMLRDMLTYALKEGGY----SDVIAAVDGVDG-----LEKANGNNFDLIITDVNMPN
MDGLTLIGELRKVDKYKTKP-----------------ILVLTTERSDDMKAKGKAAGATGWIVKPFVPDQLLKAVNIVLN
RK----------------------------
>WP_130233479.1_F7CheY_Arcobacter_pacificus           
-------------MAKLLIVDDSTMLRDMLNYALNEGGY----SDVTEAIDGVDG-----LAKAKANDFDLIITDVNMPN
MDGLTLIGELRKVPQYSKKP-----------------ILVLTTERSDEMKAKGKAAGATGWIVKPFVPDQLLKAVNIVLS
RK----------------------------
>WP_066161262.1_F7CheY_Arcobacter_skirrowii           
-------------MAKLLIVDDSTMLRDMLNYALNEGGY----TDVVEAIDGVDG-----LAKAKSATFDLIITDINMPN
MDGIDLVSELRKIPQYSKTP-----------------ILVLTTERSDEMKAKGKVAGATGWIVKPFVPDQLLKAVNIVLS
KK----------------------------
>WP_014474229.1_F7CheY_Arcobacter_L                   
-------------MAKLLIVDDSTMLRDMLNYALNEGGY----TDVTEAVDGVDG-----LAKAKAADFDLIITDVNMPN
MDGLTLIGELRKISQYSKKP-----------------ILVLTTERSDEMKAKGKAAGATGWIVKPFVPDQLLKAVNIVLS
RK----------------------------
>WP_066183911.1_F7CheY_Arcobacter_thereius            
-------------MAKLLIVDDSTMLRDMLNYALNEGGY----TQVVEAVDGIDG-----LAKAQSTNFDLIITDINMPN
MDGIALVGELRKIPQYAKTP-----------------ILVLTTERSDEMKAKGKVAGATGWIVKPFVPDQLLKAVNIVLS
RK----------------------------
>WP_115428355.1_F7CheY_Arcobacter_trophiarum          
-------------MAKLLIVDDSTMLRDMLNYALNEGGY----TDVTEAVDGVDG-----LAKAKNTSFDLIITDVNMPN
MDGLTLIGELRKVPQYSKTP-----------------ILVLTTERSDEMKAKGKFAGATGWIVKPFVPDQLLKAVNIVLS
RK----------------------------
>WP_013460815.1_F7CheY_Sulfuricurvum_kujiense         
------------MAKRVIIVDDSRAVIATAELALDGLIG----SGVIEFKSYLNPLELLGALQSGAENFDLLISDVNMPE
MNGLDLARAIKTDERYKTKP-----------------IIVLTTESSESMKMTGKEIGVTGWMVKPFNDEKLVKSIKMVLG
VN----------------------------
>KIM10134.1_F7CheY_Sulfuricurvum_sp._PC08-66          
------------MAKRVVIVDDSRTVLATAELALEELVG----SGALEVKAYLNPAELLEALQGGSETFDLLISDVNMPQ
LNGLELARALKSDARYSTKP-----------------IIILTTESSEEMKKIGKEIGVTGWMVKPFNNEKMVKTVRMVLG
VN----------------------------
>KFN40950.1_F7CheY_Sulfuricurvum_sp._MLSB             
------------MAKKVIIVDDSRAVIATAELALEGLIG----SGVIEFKSYLNPAELLANLQSGAENFDLLISDVNMPE
MNGLDLSRSIKSDERYKTKP-----------------IIILTTESSEQLKMTGKEIGVTGWMVKPFNDEKLVKSLKMVLG
VN----------------------------
>OZA02224.1_F7CheY_Sulfuricurvum_sp._17-40-25         
------------MPKKVIIVDDSKAVVATAELALEEMIN----TNQIEFVSYLNPMQLLEALQNGSETFDLLISDVNMPQ
LNGLELAKAIKSDDRYKTKP-----------------IIILTTEGSNEMKMAGKEIGVTGWMVKPFSDEKLVKTLKMLLG
IN----------------------------
>WP_132812773.1_F7CheY_Sulfuricurvum_sp._IAE1         
-------------MPKILIVDDSNMLRDMVKYALNEGGY----PEVTEAIDGADG-----LEKAKATVFDLIVTDINMPN
MNGFDLIVELRKLPSYAKTP-----------------ILTLTTEKNDDMKAKGKAVGATGWIVKPFVPEQLLKAVGIVLS
RK----------------------------
>WP_011372600.1_F7CheY_Sulfurimonas_denitrificans     
------------MLKKVVFVDDSKAVLASVELAVEELVA----NGSISFDTYSNPAEFLEKVTSGSVDYDLLFTDINMPQ
MSGLELSKKLKDIASIRQKP-----------------ILALTTENSTEIKQTGKDIGIAGWVVKPFSNDKIVLAIKKVLG
IN----------------------------
>WP_008336067.1_F7CheY_Sulfurimonas_gotlandica        
------------MAKKIILVDDSRTILVTAEMALDELVA----DGSITLVTYLSPVELRDALVEGREDFDLLISDVNMPQ
LDGLELVTEIKQLEAFKTKP-----------------ILILTTESSAQMKARGKEIGVTGWMVKPFSDEKLVKSIKMVLG
IN----------------------------
>WP_014770253.1_F7CheY_Sulfurospirillum_barnesii      
------------MSKRVILVDDSKTILATAQMALEEMIN----KGAIEFATYLNPEELLNALLDGLETYDLLISDINMAQ
MSGLDLSEQLKSHEKFKNRP-----------------ILILTTESSPEMKARGKAIGVTGWMVKPFSDEKLVKAITMVLG
LN----------------------------
>WP_060825247.1_F7CheY_Sulfurospirillum_cavolei       
------------MGKKVILVDDSKTILATAQMALEEMIG----RGTIQFTTYLNPAELLDALLNGREDYDLLISDINMAQ
MSGLDLAAELKSHDKFKNRP-----------------ILILTTESSPDMKARGKAIGVTGWMVKPFSDDKLIKAITMVLG
LN----------------------------
>WP_012857756.1_F7CheY_Sulfurospirillum_deleyianum    
------------MSKRVILVDDSKTILATAQMALEEMIG----KGVIEFATYLNPEELLGALLEGSEEYDLLISDINMAQ
MSGLDLSERLKSHEKFKNRP-----------------ILILTTESSPEMKARGKAIGVTGWMVKPFSDEKLVKAINMVLG
LN----------------------------
>WP_025345811.1_F7CheY_Sulfurospirillum_halorespirans 
------------MSKRVILVDDSKTILATAQMALEEMVN----KGIIQLATYLNPAELRDALLRGSEDYDLLISDINMAQ
MSGLDLASELKAHDKFKNRP-----------------ILILTTESSPEMKARGKAIGVTGWMVKPFSDDKLVKAISMVLG
LN----------------------------
>WP_087439406.1_F3CheY_Sulfurospirillum_SL2-1         
------------MSKRVILVDDSKTILATAEMALEDMIG----KGIIEFATYLNPAELLEALLGGAENYDLLISDINMAQ
MSGLDLSEQLKSHEKFKNRP-----------------ILILTTESSPEMKARGKSIGVTGWMVKPFSDEKLVKAITMVLG
LN----------------------------
>WP_013136936.1_CY_Arcobacter_nitrofigilis            
--------------MKYLVCDDSKMARKMLIKDLKNLVG--EEIEVFEATNGLEA-----LKLYEEVFPSITFMDLTMPE
MNGFDAVEKICKIDKNAKII-------------------VVSADIQEASKAKAKANGALGFIKKPINEENLKQILLKLKV
LI----------------------------
>WP_114840403.1_CY_Arcobacter_bivalviorum             
--------------MKYLVVDDSKMARKMTIKSLQSLIN--EDDEIIQAENGQEA-----VDLYKEHQPNLCLMDLTMPI
MDGFEATLNIRSFDNDAKII-------------------IISADIQETSMEKSKQNGAIGFIKKPVNNANLEAMLKKLGL
II----------------------------
>WP_004509576.1_CY_Arcobacter_butzleri                
--------------MKVLVTDDSKMARKMVVKSLEESTI--KDLEIFEAQNGQEA-----IDLYKEISPKIVFLDLTMPI
MDGFEALKRIKKIDENAKVV-------------------IISADIQKLSMDRVRELGAFNFIKKPIDSLKMQQILEKIDE
VIT---------------------------
>WP_105917192.1_CY_Arcobacter_cryaerophilus           
--------------MKILVTDDSKMARKMVIKTLQDALN-DKNYEVLEAQNGQES-----VDLYKEHNPNIVFMDLTMPV
MDGFEALKRIKEFNENAKVV-------------------VISADIQKQAMDKVRELGALNFVKKPIDLNKMQQILNNIIS
I-----------------------------
>WP_118917069.1_CY_Arcobacter_ellisii                 
--------------MKILVTDDSKMARKMVIKTLKDSTN--KELEIFEAQNGQEA-----LDLYKELSPKIVFLDLTMPV
MDGFTALEKIKEYDKNAKVV-------------------IVSADIQKLSMDRVLALGAFNFIKKPIDIVKMQQIFKKLDE
LEHDGIG-----------------------
>WP_101183135.1_CY_Arcobacter_halophilus              
--------------MNILVADDSRMARKIVMKSINETLS-NIDINIIEACNGVEA-----LDAYKQNQIDFVFLDLTMPV
MDGFQALQEIKKFDKNAKVI-------------------VVSADIQKTSMDKVREFGAIDFVKKPISLEKMDKIVEKILL
------------------------------
>WP_079577745.1_CY_Arcobacter_marinus                 
--------------MNILVADDSKMARKIAIKTIKETLSENLQANIIEVNNGEEA-----LATYKNENIDVVFLDLTMPI
MDGFEALQKIKEYDKDAKVI-------------------VVSADIQKTSMDKVREFGAIDFVKKPINSEKMNQIIQKFLE
------------------------------
>WP_114842121.1_CY_Arcobacter_mytili                  
--------------MNILIADDSKMARKIVIKTLNDLLV-DKKFDIYEACNGEEA-----LQIYINNNINIVFLDLTMPV
MDGFEALKRIKEYDKSAKIV-------------------VVSADIQKVSMDKVRELGAIDFIKKPINCDKVKLILNKIFN
E-----------------------------
>WP_130233253.1_CY_Arcobacter_pacificus               
--------------MKILITDDTKIARKMVIKTLNEILD-KKDFEIIEACNGKEA-----VESYQLYKPNLTFLDLTMPV
MDGFEALEKIKEIDENATVI-------------------IISADIQKNSIEKARELGATSFIKKPIDAAKLNQIIEKIF-
------------------------------
>WP_115428413.1_CY_Arcobacter_trophiarum              
--------------MKILVTDDSKMARKMVIKTLQDAIN-NINYEVLEAQNGEES-----LNLYKEHKPNIVFMDLTMPV
MDGFEALKRIKEFDNSAKVI-------------------VISADIQKQAMDRVRELGALNFVKKPIDLKKMQQILVNLIS
E-----------------------------
>WP_013459334.1_CY_Sulfuricurvum_kujiense             
--------------MKILVVDDSKLARLFLIKTL-KELE--PTAAILEAENGLIA-----VELFKAEKPSAVFLDLTMPV
MDGYEALKEIIKIDPNAQVV-------------------IVSADIQAQAQSTVLESGAKMMIPKPINSEKMLSILQ-QLS
II----------------------------
>OZA01744.1_CY_Sulfuricurvum_sp._17-40-25             
--------------MKILVVDDSKLARLTLIKTL-KEHE--PSADIIEAENGDIA-----VELYKAKSPCVVFLDLTMPV
MDGYEALKLIMEINPRAQVV-------------------VVSADIQMQAQALVLALGAKLMVPKPINSDKMLAVLQ-QLV
FI----------------------------
>WP_132813259.1_CY_Sulfuricurvum_sp._IAE1             
---------------------------MFLIKTL-KEVE--PGAQILEAENGLVA-----LELFKEHAPDIVFLDLTMPV
MDGYQALREIMALNPKAQVV-------------------IVSADIQSQAQALVLELGAKAMVPKPITTEKMTSIFE-QLS
IS----------------------------
>WP_013327955.1_CY_Sulfurimonas_autotrophica          
--------------MKYLVTDDSKLARRVLVKAL-LTYT--DEAHIFQATNGLEA-----VKMTLKERPDIVFLDLTMPE
MDGYTALPKLRKINPDIKVV-------------------VVSADVQEQAKEKVLALGAKFHIAKPINPQKLKEILESLAN
ES----------------------------
>WP_011372664.1_CY_Sulfurimonas_denitrificans         
--------------MKILIVDDSKIARMGVIKSL-KVVQ--PDAELIQATNGLEA-----VEFYEKENPDVVFLDLTMPV
MDGYEALKRIREIDKEAQVI-------------------VVSADIQSEAKLRVLVAGAKNMYPKPINVDIMVQIFEQDLL
LS----------------------------
>WP_008336337.1_CY_Sulfurimonas_gotlandica            
---------MEFTDLKILVVDDSKLARLSLIKAV-KNVE--PSTEFFEAENGAIA-----VEIFKKEMPRVVFLDLTMPV
MDGYEALIEIMKIDPDSQVI-------------------VVSADIQAQARERVLSLGAKNMCAKPINDEKMQNIFINDLI
II----------------------------
>WP_060826909.1_CY_Sulfurospirillum_cavolei           
--------------MIFLVVDDSKISRKWLIEMIPKKIA--EYTQIIEAENGEEA-----VALFKQYAPDIVFLDITMPI
LDGFEALLQIRAANNEALVV-------------------MISADRQKSTKEKTLALGASAILSKPIDAEEFRSTLL-KLV
FN----------------------------
>WP_041666616.1_CY_Sulfurospirillum_deleyianum        
--------------MIFLVVDDSNISRKWLIEMIPKKIV--ENAHIFEACDGEEA-----ITLYKEHQPDLVFLDITMPG
MDGFEALKCIRELNPNALVI-------------------MISADRQKSTKEKVLSLGASAILSKPVDAEEFRTTLL-KLV
FN----------------------------
>WP_145923290.1_CY_Sulfurospirillum_halorespirans     
--------------MIFLVVDDSKISRKWLIEMIPKKIL--ENAEIIEGCNGEEA-----IALYTEYQPDVVFLDITMPV
LDGFEALERIRTLNKDALVV-------------------MISADRQKSTKEKVLSLGASALISKPIDEEEFRTTLL-KLV
FN----------------------------
>WP_025345799.1_CY_Sulfurospirillum_multivorans       
--------------MIFLIVDDSKISRRWLIEMIPKKIL--ESAEIIEGCNGEEA-----IALYDQHRPDIVFLDITMPI
IDGFEALERIRAINKDALVV-------------------MVSADRQKSTKEKVLSLGASALISKPIDEEEFRTTLL-KLV
FN----------------------------
>WP_087439904.1_CY_Sulfurospirillum_SL21              
--------------MIFLVVDDSKISRKWLIEMIPKKIV--ESAVIIEGCNGEEA-----IALYKQHQPDIVFLDITMPG
IDGFEALKHIKEINSDALVV-------------------MVSADRQKSTKEKVLSLGASAIISKPIDEEEFRTTLL-KLV
FN----------------------------
>WP_129082367.1_WY_Arcobacter_anaerophilus            
----MQEKIEKLKKLKLLFVEDEADLVEIITDTLKKLDA----NFLSAK-NGQEA---LELVEQNR-DIDIIVTDINMPV
MNGLKMIEELK--KRGFNIP-----------------VIIMSAHTETDFINKAKELGVDNYLLKPFDFIKFIDLITEMEI
KI----------------------------
>WP_114840433.1_WY_Arcobacter_bivalviorum             
--------------MKLLFVEDEEDLIEIISDTLDKLDS----NYLTAK-NGEEA---LKLVEDNP-DLSMIITDINMPV
MNGLEMIEELK--AKNINLP-----------------IIVMSAHTELEYINKAKELGVNDYLLKPFDFIKFINLIVELDK
NND---------------------------
>WP_101185593.1_WY_Arcobacter_halophilus              
----MQEKIIELRKLKLLFVEDEDDLINIITDTLNKLEA----NFLTAQ-NGQEA---LEIIEAND-DLDAVITDINMPI
LNGLEMIQILK--EKKPDLP-----------------IIVMSAHTEIEYIDKAKEFGVKDYLLKPFDFMKFIELITSMEL
KKDVTK------------------------
>WP_079580185.1_WY_Arcobacter_marinus                 
----MQEKIFQLRKLKLLFVEDEDDLINIITDTLNKLEA----NFLTAQ-NGQEA---LDIIEKNP-DLDAVITDINMPI
MNGLEMIKILK--QTNPDLP-----------------IIIMSAHTEIEYIDKAKEYGVKDYLLKPFDFMKFIELITTMEL
NKNVNK------------------------
>WP_099342937.1_WY_Arcobacter_molluscorum             
----MQKKIEKLRKLKLLFVEDEKDLIEIISDTLRKLEA----NFLTAH-NGKEA---LDLVEQND-DIDAIITDINMPI
LNGIEMIKILK--DKKPYLP-----------------VIIMSAHTENEYRQKANEYGVKDYLLKPFDFIKFIDLITSMKL
GKNGNKE-----------------------
>WP_114841032.1_WY_Arcobacter_mytili                  
----MQEKIVELRKLKLLFVEDEDDLINIITDTLTKLQA----NFLTAQ-NGQDA---LKIVEENP-DIDAVITDINMPI
MNGLEMIKILK--EKNPSIP-----------------VVIMSAHTEIEYIDKAKEFGVENYLLKPFDFIKFIELITTMEI
KKHGIK------------------------
>WP_013134500.1_WY_Arcobacter_nitrofigilis            
MSESLQESINNLKKFRFLFVEDEKDLLDIIAETLKKLEV----NFLLAK-NGQEA---LEVLKEHSNEVDIVVTDISMPI
MNGLEMIKEAV--VLYPHLK-----------------IIIMTAHTESKYKIEAASYGVNDYLLKPFDFIKFIELINQTKL
NE----------------------------
>WP_130232586.1_WY_Arcobacter_pacificus               
----MQEKIQQLRKLKLLFVEDEEELLNIICDALKKLEI----NYLTAS-NGVEA---LEVISQNS-DIDAIITDINMPH
MNGLEMIKKLK--EQGKNIP-----------------TIVMSAHTEEEYIQKAKEYGVDKYLLKPFDFINFIDIIVDMKI
KQ----------------------------
>WP_041571782.1_WY_Wolinella_succinogenes             
------------MAKRVVIVDDSKTIIATAQMAVEEMVN----RGEISFAFYYNPAELLDDAIEGSLQYDLLISDINMPQ
MNGLDLSASLKKMETFKNKP-----------------ILILTTESSADMKSRGKAIGVTGWMVKPFDGVKLAKSIRMLLG
IK----------------------------
>WP_129082357.1_MY_Arcobacter_anaerophilus            
---------MSDKIYDIAIIDDETEILSMLQKFLTKTGK----YKVSTFSNPVVA---LNSIEKD--KFDLILLDIMMPQ
MDGLAALEKIM--EKSPSQK-----------------VCMITAYSTLDKVLKSHKEGAINYVMKPFSSLQALDSKIQKIL
NSL---------------------------
>WP_114838408.1_MY_Arcobacter_bivalviorum             
---------MEKKIYEIAIIDDEVEILQLIDKYLKRTQE----YKITTFSNPKVA---LDSCIRT--KYDLILLDIMMPG
MDGLEFLEGIK--KEIPSQK-----------------VCMMTAYSTLDKVLKSHKQGAENYIMKPFPSLDALGQKVRTLL
EKL---------------------------
>WP_004510480.1_MY_Arcobacter_butzleri                
----------MDKKYSIVIIDDEVEILNLLSRFLSRNPK----FSVSTYANPLAA---LESLNMS--SYDIILLDIMMPQ
MNGLEVLEKIK--EKNENQK-----------------VIMMTAYSTLDKVLKSHKEGATNYVMKPFDSLQHLEKKIIDIL
EKHL--------------------------
>WP_105918270.1_MY_Arcobacter_cryaerophilus           
----------MSKKYSIAVIDDEVEILDMLSRFLNRNPD----FSVQTFSNPVSA---LSSINNST-KYDLVLLDIMMPQ
MNGLDVLEKLK--EINSNQK-----------------VIMMTAYSTLDKVLKSHKIGATNYVMKPFSSLDSLEKKVIEVL
EAL---------------------------
>WP_118916485.1_MY_Arcobacter_ellisii                 
----------MSKKYSIAIVDDETEILNVLSRFLTRNQN----FSVSTFSNPVSA---LGSIEGG--KFDLIFLDIMMPQ
MNGLDVLEKIK--AKNEDQK-----------------VIMMTAYSTLDKVLKSHKEGATNYVMKPFDSLQLLEKKILEVL
ESA---------------------------
>WP_101185235.1_MY_Arcobacter_halophilus              
---------MK-ESYKIAIIDDETEILNMLSRFLNRSGK----YSVSTFSNPVIA---LDSIKNE--SYDLILLDIMMPQ
MNGLDALEKIM--NINEEQK-----------------VVMMTAYSTLDKVLKSHKQGATNYVMKPFDSLQALDNKIIEVL
KSA---------------------------
>WP_114841019.1F3CheY_Arcobacter_mytili               
---------MENRVFKIAIVDDETEILNMLSRFLNRSGK----YSVSTFSNPVVA---LNSIKTE--NYDVILLDIMMPQ
MNGLDALEKIM--EIKESQK-----------------VIMMTAYSTLDKVLKSHKQGATNYVMKPFDSLQALENKIIEVL
KSL---------------------------
>WP_013136237.1_MY_Arcobacter_nitrofigilis            
---------MNDKIYNIAIVDDTKEIIEMLSKSLSRSDK----YKVSTYSNPLTA---INNIDSK---TDVVFLDIVMPQ
MDGLEALEKIV--EKNPDIK-----------------VIMMTASSTLDRVLKAHKYGATHYIMKPFDSMDAIMKKLELVI
SLS---------------------------
>WP_066162468.1_MY_Arcobacter_skirrowii               
---------MENRKFSIAIVDDETEILDLLNRFLSRNPK----FKVSSFSNPLTF---LTSNDSS--KYDLVLLDIMMPQ
MNGIDVLEKIR--DKGEDQK-----------------VIMMTAYSTLDKVLKSHKEGATHYIMKPFSSLEALEKQVLEIL
NENG--------------------------
>WP_014473274.1_MY_Arcobacter_L                       
----------MSKRYSIAIIDDETEILNVLSRFLARNPN----FSVSTYSNPVSA---LGSIETN--NFDVILLDIMMPQ
MNGLEVLEKIK--AKDDSQK-----------------VIMMTAYSTLDKVLKSHKEGATNYVMKPFDSLQLLEKKIIEVL
ESE---------------------------
>WP_066185721.1_MY_Arcobacter_thereius                
----------MNKKYQIAVVDDETEILDLLNRFLSRNPI----FSISSFSNPVTA---LEHITEG--KYDLVMLDIMMPQ
MNGIDVLEKIK--DKNDKQK-----------------VIMMTAYSTLDKVLKAHKVGATNYVMKPFSSLDSLEKKILEVL
AERN--------------------------
>WP_115428757.1_MY_Arcobacter_trophiarum              
----------MN-KINIAIIDDEVEILDMLNRFLSRNPK----FSVTTFSNPLSA---LSS-NNGT-NYDLVLLDIMMPQ
MNGLEVLEKLI--EKNSEQK-----------------VIMMTAYSTLDKVLKSHKIGATNYIMKPFSSLDALEKKIFEVL
EAE---------------------------
>WP_013459979.1_MY_Sulfuricurvum_kujiense             
-------------MIRLLIVDDEQSIGTMLEKALGRSGD----FKITYIDNPVNA---LSRFRAG--EYDGVLLDIMMPQ
KDGLSVLEEIK--TKDPECV-----------------VVMMTAYSTLDKVLQSHKVGADHYLLKPFDSLANVEKKIRELV
KVRSE-------------------------
>WP_132812267.1_MY_Sulfuricurvum_sp._IAE1             
-------------MIRLMIVDDEASIGTMLEKALGRTGD----IKVTYFDNPLSA---LSRFRAG--EFDGVLLDIMMPQ
RDGLSVLEEIK--AKDPECV-----------------VIMMTAYSTLDKVLQSHKIGADHYVLKPFDSLAAVEKKVRELI
PNRS--------------------------
>WP_011371918.1_MY_Sulfurimonas_denitrificans         
-------------MKNIVIIDDESDILNMLERHLSRDSE----YKVKTFSNPINA---IASLPKD---TDLILLDIMMPQ
MNGLDALPKLL--EVNPKTK-----------------VLMMIAYSTLDKVLNAHRYGATDYVMKPFASLDVLSKKIKEVL
RKNR--------------------------
>WP_014770308.1_MY_Sulfurospirillum_barnesii          
----------MNKIIKVAIIDDEQEILNMIEKSLNRTAG----FAVTTFSNPLNA---ISHIDK---TYDVVLLDIMMPQ
MNGLDVLKRLH--EKTPGLK-----------------IIMMTAYSTLDKVLKSHREGATHYVMKPFSSMKALEEKIYELV
LS----------------------------
>WP_060825224.1_MY_Sulfurospirillum_cavolei           
----------MAKTIKVAIIDDEQDILDMIEKYLRRLGG----FEVDVFSNPTHA---LTRVDG---KYDIVFLDIMMPQ
MGGLDVLKALR--EKAPDLK-----------------IVMMTAYSTLDKVLQSHREGATHYIMKPFSSMKVLEEKIRELV
KS----------------------------
>WP_012857785.1_MY_Sulfurospirillum_deleyianum        
----------MKKRIKVAIIDDEQEILDMIEKYLSRTTG----FEVTTFCNPLNA---ISHIDK---SYDAVLLDIMMPQ
MNGLDVLKRLH--EKEPKLK-----------------IIMMTAYSTLDKVLKSHREGATHYIMKPFASMKALEEKIYTLV
QS----------------------------
>WP_025345874.1_MY_Sulfurospirillum_halorespirans     
----------MKKTIKVAVIDDEQEILDMIEKYLSRTQG----FAVTTFSNPHNA---ISRIDK---SYDVVLLDIMMPQ
MNGLDVLKSLH--EKAPELK-----------------IIMMTAYSTLDKVLKSHREGATHYIMKPFSSMKALEEKIYELV
QS----------------------------
>WP_013460348.1_XY_Sulfuricurvum_kujiense             
-------------MLNILVVDDSLIMRRNIIKMIESLGH----KVVGEAKDGQEA-----VEVYRKLKPDLVTMDITMPR
MDGLGAVKELKKIDKNAKII-------------------MVTSHGQEEMVIDAIRSGASGYLLKPVKINKLSDSIQKIFP
SMIDQTVSEQKETTLLESEEILLPEIEDLA
>WP_044417492.1_ZY_Arcobacter_anaerophilus            
--------------MKILIVDDSSTMRRIIGNVVMQLGYT--KEDFNEAEDGVKA---WKLLEESNY--DIILTDWNMPN
MNGLELVKKVRSEGNHQKTP-----------------IIMITTEGGKNEVITALKAGVNNYIVKPFNAEVLKEKLDGVLK
D-----------------------------
>WP_114838346.1_ZY_Arcobacter_bivalviorum             
--------------MKILIVDDSSTMRRIIGNVVMQLGFA--KDDFDEAEDGVKA---WKLLSESQY--DIILTDWNMPN
MNGLDLVKKVRSEGNHQKVP-----------------IIMITTEGGKSEVITALKAGVNNYIVKPFNAQVLKEKLDGVLK
D-----------------------------
>WP_004511327.1_ZY_Arcobacter_butzleri                
--------------MRILIVDDSSTMRRIIANVVMQLGFT--KENFDEAEDGLKA---WKLLSEGHY--DVILTDWNMPN
MNGLELVKRVRAEGTHQKTP-----------------IIMITTEGGKGEVITALKAGVNNYIVKPFNAEVLKEKLDGVLK
KQ----------------------------
>WP_066155001.1_ZY_Arcobacter_cryaerophilus           
--------------MRILIVDDSSTMRRIIGNVVMQLGFS--KESFDEAEDGLKA---WKLLTEGHY--DIILTDWNMPN
MNGLELVKKVRSEGTHQKTP-----------------IIMITTEGGKGEVITALKAGVNNYIVKPFNAEVLKEKLDGVIK
KQ----------------------------
>WP_118918155.1_ZY_Arcobacter_ellisii                 
--------------MKILIVDDSSTMRRIIGNVVMQLGFS--KENFDEAEDGVKA---WKLLSEAHY--DVILTDWNMPN
MNGLELVKKVRSEGTHQKTP-----------------IIMITTEGGKGEVITALKAGVNNYIVKPFNAEVLKEKLDGVLK
KQ----------------------------
>WP_101185818.1_ZY_Arcobacter_halophilus              
--------------MKILIVDDSSTMRRIIGNVVMQLGFS--KEDFNEAEDGLKA---WKLLSESQY--DIILTDWNMPN
MNGLELVKKIRSEGNHQKTP-----------------IIMITTEGGKSEVITALKAGVNNYIVKPFSADILKEKLDGVLK
NQ----------------------------
>WP_079576876.1_ZY_Arcobacter_marinus                 
--------------MKILIVDDSSTMRRIIGNVVMQLGFS--KEDFDEAEDGVKA---WKLLSESHF--DIILTDWNMPN
MNGLELVKKVRSEGNHQKTP-----------------IIMITTEGGKSEVITALKAGVNNYIVKPFSADILKEKLDGVLK
NQ----------------------------
>WP_099342046.1_ZY_Arcobacter_molluscorum             
--------------MKILIVDDSSTMRRIIGNVVMQLGFS--KEDFDEAEDGVKA---WKLLTESAY--DIILTDWNMPN
MNGLELVKKVRSEGNHQKTP-----------------IIMITTEGGKSEVITALKAGVNNYIVKPFSADILKEKLDGVLK
NQ----------------------------
>WP_114842599.1_ZY_Arcobacter_mytili                  
--------------MRILIVDDSSTMRRIIGNVVMQLGFS--KEDFDEAEDGVKA---WKLLSEGKY--DIILTDWNMPN
MNGLELVKKVRSEGNHQKTP-----------------IIMITTEGGKSEVITALKAGVNNYIVKPFSADVLKEKLDGVLK
NHT---------------------------
>WP_013136300.1_ZY_Arcobacter_nitrofigilis            
--------------MKILIVDDSSTMRRIIGNVVMQLGID--KEDFDEAEDGVKA---WSKLANKQY--DVILTDWNMPN
MNGLDLVKKVRKEGNHQSTP-----------------IIMITTEGGKGEVITALKAGVNNYIVKPFNADILKEKLDGVFK
KH----------------------------
>WP_130234044.1_ZY_Arcobacter_pacificus               
--------------MKILIVDDSSTMRRIIGNVVMQLGFT--KEDFDEAEDGVKA---WKLLSESKY--DIILTDWNMPN
MNGLELVKKTRSEGNHQKTP-----------------IIMITTEGGKGEVITALKAGVNNYIVKPFSAEVLKEKLDGVLK
K-----------------------------
>WP_066160433.1_ZY_Arcobacter_skirrowii               
--------------MRILIVDDSSTMRRIIGNVVMQLGFS--KDNFDEAEDGLKA---WKLLTEGNY--DIILTDWNMPN
MNGLELVKKVRSEGTHQKTP-----------------IIMITTEGGKSEVIAALKAGVNNYIVKPFNAEVLKEKLDGVLK
KH----------------------------
>WP_014475106.1_ZY_Arcobacter_defluvii                
--------------MKILIVDDSSTMRRIIGNVVMQLGFA--RENFEEAEDGLKA---WKLLSEAHY--DVILTDWNMPN
MNGLELVKKVRSEGTHQKTP-----------------IIMITTEGGKGEVIAALKAGVNNYIVKPFNAEVLKEKLDGVLK
KH----------------------------
>WP_066182891.1_ZY_Arcobacter_thereius                
--------------MRILIVDDSSTMRRIIGNVVMQLGFS--KESFDEAEDGLKA---WKLLTEGNY--DIILTDWNMPN
MNGLELVKKIRSEGTHQKTP-----------------IIMITTEGGKSEVITALKAGVNNYIVKPFNAEVLKEKLDGVLK
KH----------------------------
>WP_115428957.1_ZY_Arcobacter_trophiarum              
--------------MRILIVDDSSTMRRIIGNVVMQLGFS--KESFDEAEDGLKA---WKLLTEGHY--DIILTDWNMPN
MNGLELVKKVRSEGTHQKTP-----------------IIMITTEGGKGEVIAALKAGVNNYIVKPFNAEVLKEKLDGVIK
KH----------------------------
>WP_013459833.1_F8CheY_Sulfuricurvum_kujiense         
------------MAN-VLIVDDSSLIRSVATSAIKEAG-----HNPVVATNGQEG-----LMMLEQQHIDIVFSDVNMPI
MGGLDMVENIKANPNYKFIP-----------------VIMLTTESNPLLKERGKALGVKAWMLKPFNKEKFFMVLQKLMV
------------------------------
>KIM10202.1_F8CheY_Sulfuricurvum_sp._PC08-66          
------------MSKTLLIVDDSAVMRMTVGAILKEAN-----YTVVEADNGQVA-----LERAMANAIDLIICDVNMPV
MDGLTFARLIKEQPKYRFVP-----------------IIMLTTVTGQTEMEAGKAAGVKAWMIKPFDKTKLLGAVAKLLG
K-----------------------------
>WP_013326787.1_F8CheY_Sulfurimonas_autotrophica      
------------MGK-ILIVDDSSLIRAVASSAAVEAG-----HEPIVAENGQEG-----LDKLAQDKFDLIFSDVNMPV
MGGLEMVENIKANDAYKYIP-----------------IVMLTTESNPDLKTKGQALGVKAWMLKPFNKKKFFMAVKKLIA
G-----------------------------
>WP_084275504.1_F14CheY_Nitratiruptor_tergarcus       
-------MALPDKNIRILVVDDAPMIRRILKNLLKEMGF----SNIDEAEDGMVA---LQKLRSQKY--DFVITDWNMPN
LTGIELVQEIRKDPNLKSLP-----------------IMMVTAEAKKENIILALKSGVNNYIVKPFTPENVKAKIEAIFS
AK-KKT------------------------
>WP_012081978.1_F14CheY_Nitratiruptor_sp._SB155-2     
-------MALPNKNIKILVVDDAPTIRRILKNALKEMGY----ENVDEAEDGQVA---LQKLRSGNY--QFVITDWNMPN
MTGIELVQEIRKDPKLKHLP-----------------ILMVTAEAKKENIILALKSGVNNYIVKPFTPKVLKEKISAIFT
QKNKKT------------------------
>WP_008340077.1_F95CheY_Sulfurimonas_gotlandica       
------------MP-LVIFVDDSETALASTRMVTNSMP--------IEVKQYTEAQVALAEIQAG-MTPDLIITDLNMPV
MNGFEFLEALRKVPSTSRTP-----------------CLMLTTETKAELKQKGKALGLTGWIVKPFNPAQLKQAITRVLR
LAA---------------------------
>OZA02494.1_F95CheY_Sulfuricurvum_sp._17-40-25        
------------MP-LVIFVDDSETALASTRMVTDSMP--------IEVKQYLSAVDALNEIKGG-MVPDLIITDMNMPV
MNGFEFLQGLRQVPSTARTP-----------------VLMLTTETRDELKVQGKALGLTGWVVKPFNPAQLKQAISRVLR
LAA---------------------------
>OZA02496.1_F93CheY_Sulfuricurvum_sp._17-40-25        
-------------MATVMVVDDSKTVRSYHGSILKDLGV-----EVLEAENGMEA-----LEKSLDTNVDLYLVDVNMPV
MDGYSFVSELRKQPARRYTP-----------------VIMITTQEESTDKLEAFKVGANLFETKPIKPDALKGYLQLLLK
VL----------------------------
>WP_008340083.1_F93CheY_Sulfurimonas_gotlandica       
-------------MPTIMVVDDSKTVRNYHGAIIKSQGL-----DIIEAENGMEA-----LEKSLDAKIDLYLVDVNMPI
MDGYSFISDLRKQPNHKNVP-----------------VIMVTTQAKLEDKISAYKVGANLFETKPIKPDLLQAYIDILVK
SL----------------------------
